# Supplementary material for: Ethyl 8′′-chloro-1′-methyl-2,12′′-dioxo-12′′H-di­spiro­[indoline-3,2′-pyrrolidine- 3′,6′′-indolo[2,1-b]quinazoline]-4′-carboxyl­ate
Source: Acta Crystallogr Sect E Struct Rep Online. 2013 Jun 8;69(Pt 7):o1062–3. doi: 10.1107/S1600536813015146 (PMC3772491; doi:10.1107/S1600536813015146)
Supplement: Supplementary file 1 [file e-69-o1062-sup1.cif]

##############################################################################
#                                                                            #
# This CIF contains the data in a paper accepted for publication in          #
# Acta Crystallographica Section E. It conforms to the requirements of       #
# Notes for Authors for Acta Crystallographica Section E, and has been       #
# peer reviewed under the auspices of the IUCr Commission on Journals.       #
#                                                                            #
# Full details of the Crystallographic Information File format               #
# are given in the paper "The Crystallographic Information File (CIF):       #
# a New Standard Archive File for Crystallography" by S. R. Hall, F. H.      #
# Allen and I. D. Brown [Acta Cryst. (1991), A47, 655-685].                  #
#                                                                            #
# The current version of the core CIF dictionary is obtainable from          #
# ftp://ftp.iucr.org/pub/cif_core.dic.                                       #
#                                                                            #
# Software is freely available for graphical display of the structure(s)     #
# in this CIF. For information consult the CIF software page                 #
# http://www.iucr.org/resources/cif/software.                                #
#                                                                            #
# This file may be used for bona fide research purposes within the           #
# scientific community so long as proper attribution is given to the journal # 
# article from which it was obtained.                                        #
#                                                                            #
##############################################################################
data_global
_audit_creation_method     SHELXL-97
_journal_date_recd_electronic     2013-05-07
_journal_date_accepted     2013-06-01
_journal_name_full     'Acta Crystallographica, Section E'
_journal_year     2013
_journal_volume     69
_journal_issue      7
_journal_page_first     o1062
_journal_page_last     o1063
_journal_paper_category     QO
_journal_paper_doi     10.1107/S1600536813015146
_journal_coeditor_code     SU2600
_publ_contact_author_name     'A. SubbiahPandi'
_publ_contact_author_address
;
  Department of Physics
  Presidency College
  Chennai- 600 005
  India
;
_publ_contact_author_email     'a_sp59@yahoo.in'
_publ_contact_author_fax     '091 044 2854 4894'
_publ_contact_author_phone     '091 044 2591061'
_publ_section_title
;\
Ethyl 8''-chloro-1'-methyl-2,12''-dioxo-12''<i>H</i>-dispiro[indoline-3,2'-\
pyrrolidine-3',6''-indolo[2,1-<i>b</i>]quinazoline]-4'-carboxylate
;
loop_
    _publ_author_name
    _publ_author_address
    'Piskala Subburaman Kannan'
;    Department of Physics
     S.M.K. Fomra Institute of Technology
     Thaiyur
     Chennai 603 103
     India
;
    'Srinu Lanka'
;   Organic Chemistry Division
    CSIR Central Leather Research Institute
    Adyar
    Chennai 600 020
    India
;
    'Sathiah Thennarasu'
;   Organic Chemistry Division
    CSIR Central Leather Research Institute
    Adyar
    Chennai 600 020
    India
;
    'E. Govindan'
;    Department of Physics
     Presidency College (Autonomous)
     Chennai 600 005
     India
;
    'Arunachalathevar SubbiahPandi'
;
    Department of Physics
    Presidency College (Autonomous)
    Chennai 600 005
    India
     Department of Physics
     S.M.K. Fomra Institute of Technology
     Thaiyur
     Chennai 603 103
     India
;
_publ_section_synopsis     .
data_I
_audit_creation_method     SHELXL-97
_chemical_name_systematic
;\
Ethyl 8''-chloro-1'-methyl-2,12''-dioxo-12''<i>H</i>-dispiro[indoline-3,2'-\
pyrrolidine-3',6''-indolo[2,1-<i>b</i>]quinazoline]-4'-carboxylate
;
_chemical_name_common     ?
_chemical_formula_moiety     'C29 H23 Cl N4 O4'
_chemical_formula_sum     'C29 H23 Cl N4 O4'
_chemical_formula_iupac     'C29 H23 Cl N4 O4'
_chemical_formula_weight     526.96
_chemical_melting_point     ?
_symmetry_cell_setting     triclinic
_symmetry_space_group_name_H-M     'P -1'
_symmetry_space_group_name_Hall     '-P 1'
loop_
    _symmetry_equiv_pos_as_xyz
    'x, y, z'
    '-x, -y, -z'
_cell_length_a     8.9341(9)
_cell_length_b     11.7697(12)
_cell_length_c     13.3828(14)
_cell_angle_alpha     72.776(5)
_cell_angle_beta     89.574(5)
_cell_angle_gamma     74.995(5)
_cell_volume     1294.6(2)
_cell_formula_units_Z     2
_cell_measurement_reflns_used     6722
_cell_measurement_theta_min     1.60
_cell_measurement_theta_max     29.68
_cell_measurement_temperature     293(2)
_exptl_crystal_description     Block
_exptl_crystal_colour     Colourless
_exptl_crystal_size_max     0.30
_exptl_crystal_size_mid     0.25
_exptl_crystal_size_min     0.20
_exptl_crystal_density_diffrn     1.352
_exptl_crystal_density_meas     ?
_exptl_crystal_density_method     'not measured'
_exptl_crystal_F_000     548
_exptl_absorpt_coefficient_mu     0.191
_exptl_absorpt_correction_type     multi-scan
_exptl_absorpt_process_details     '(<i>SADABS</i>; Bruker, 2008)'
_exptl_absorpt_correction_T_min     0.9450
_exptl_absorpt_correction_T_max     0.9629
_exptl_special_details     ?
_diffrn_ambient_temperature     293(2)
_diffrn_radiation_type     MoK\a
_diffrn_radiation_wavelength     0.71073
_diffrn_radiation_source     'fine-focus sealed tube'
_diffrn_radiation_monochromator     graphite
_diffrn_measurement_device_type
                              'Bruker SMART APEXII area-detector diffractometer'
_diffrn_measurement_method     '\w and \f scans'
_diffrn_detector_area_resol_mean     ?
_diffrn_reflns_number     16756
_diffrn_reflns_av_R_equivalents     0.0278
_diffrn_reflns_av_sigmaI/netI     0.0268
_diffrn_reflns_theta_min     1.60
_diffrn_reflns_theta_max     29.68
_diffrn_reflns_theta_full     25.00
_diffrn_measured_fraction_theta_max     0.915
_diffrn_measured_fraction_theta_full     0.997
_diffrn_reflns_limit_h_min     -12
_diffrn_reflns_limit_h_max     12
_diffrn_reflns_limit_k_min     -16
_diffrn_reflns_limit_k_max     16
_diffrn_reflns_limit_l_min     -18
_diffrn_reflns_limit_l_max     18
_diffrn_standards_number     ?
_diffrn_standards_interval_count     ?
_diffrn_standards_interval_time     ?
_diffrn_standards_decay_%     ?
_refine_special_details
;
 Refinement of F^2^ against ALL reflections.  The weighted R-factor wR and
 goodness of fit S are based on F^2^, conventional R-factors R are based
 on F, with F set to zero for negative F^2^. The threshold expression of
 F^2^ > 2sigma(F^2^) is used only for calculating R-factors(gt) etc. and is
 not relevant to the choice of reflections for refinement.  R-factors based
 on F^2^ are statistically about twice as large as those based on F, and R-
 factors based on ALL data will be even larger.
;
_reflns_number_total     6722
_reflns_number_gt     5191
_reflns_threshold_expression     >2sigma(I)
_refine_ls_structure_factor_coef     Fsqd
_refine_ls_matrix_type     full
_refine_ls_R_factor_all     0.0673
_refine_ls_R_factor_gt     0.0529
_refine_ls_wR_factor_gt     0.1487
_refine_ls_wR_factor_ref     0.1609
_refine_ls_goodness_of_fit_ref     1.038
_refine_ls_restrained_S_all     1.038
_refine_ls_number_reflns     6722
_refine_ls_number_parameters     346
_refine_ls_number_restraints     0
_refine_ls_hydrogen_treatment     constr
_refine_ls_weighting_scheme     calc
_refine_ls_weighting_details
         'calc w=1/[\s^2^(Fo^2^)+(0.0796P)^2^+0.4319P] where P=(Fo^2^+2Fc^2^)/3'
_atom_sites_solution_hydrogens     geom
_atom_sites_solution_primary     direct
_atom_sites_solution_secondary     difmap
_refine_ls_shift/su_max     0.000
_refine_ls_shift/su_mean     0.000
_refine_diff_density_max     0.590
_refine_diff_density_min     -0.502
_refine_ls_extinction_method     SHELXL
_refine_ls_extinction_coef     0.022(3)
_refine_ls_extinction_expression
                                  'Fc^*^=kFc[1+0.001xFc^2^\l^3^/sin(2\q)]^-1/4^'
loop_
    _atom_type_symbol
    _atom_type_description
    _atom_type_scat_dispersion_real
    _atom_type_scat_dispersion_imag
    _atom_type_scat_source
    'C' 'C' 0.0033 0.0016
                         'International Tables Vol C Tables 4.2.6.8 and 6.1.1.4'
    'H' 'H' 0.0000 0.0000
                         'International Tables Vol C Tables 4.2.6.8 and 6.1.1.4'
    'N' 'N' 0.0061 0.0033
                         'International Tables Vol C Tables 4.2.6.8 and 6.1.1.4'
    'O' 'O' 0.0106 0.0060
                         'International Tables Vol C Tables 4.2.6.8 and 6.1.1.4'
    'Cl' 'Cl' 0.1484 0.1585
                         'International Tables Vol C Tables 4.2.6.8 and 6.1.1.4'
_computing_data_collection     'APEX2 (Bruker, 2008)'
_computing_cell_refinement     'SAINT (Bruker, 2008)'
_computing_data_reduction     'SAINT (Bruker, 2008)'
_computing_structure_solution     'SHELXS97 (Sheldrick, 2008)'
_computing_structure_refinement     'SHELXL97 (Sheldrick, 2008)'
_computing_molecular_graphics
                  'ORTEP-3 for Windows (Farrugia, 2012) and PLATON (Spek, 2009)'
_computing_publication_material
                           'SHELXL97  (Sheldrick, 2008) and PLATON (Spek, 2009)'
loop_
    _atom_site_type_symbol
    _atom_site_label
    _atom_site_fract_x
    _atom_site_fract_y
    _atom_site_fract_z
    _atom_site_U_iso_or_equiv
    _atom_site_adp_type
    _atom_site_calc_flag
    _atom_site_refinement_flags
    _atom_site_occupancy
    _atom_site_symmetry_multiplicity
    _atom_site_disorder_assembly
    _atom_site_disorder_group
    C C1 -0.0433(2) 0.42790(17) 0.28795(14) 0.0474(4) Uani d . 1 1 . .
    C C2 -0.1275(2) 0.3468(2) 0.33683(17) 0.0592(5) Uani d . 1 1 . .
    H H2 -0.2181 0.3749 0.3671 0.071 Uiso calc R 1 1 . .
    C C3 -0.0777(2) 0.2237(2) 0.34100(18) 0.0587(5) Uani d . 1 1 . .
    H H3 -0.1331 0.1679 0.3740 0.070 Uiso calc R 1 1 . .
    C C4 0.0570(2) 0.18699(16) 0.29445(13) 0.0429(4) Uani d . 1 1 . .
    C C5 0.13927(18) 0.26916(15) 0.24246(12) 0.0364(3) Uani d . 1 1 . .
    C C6 0.08974(19) 0.39168(15) 0.23894(13) 0.0411(4) Uani d . 1 1 . .
    H H6 0.1439 0.4479 0.2048 0.049 Uiso calc R 1 1 . .
    C C7 0.28025(17) 0.20187(13) 0.19999(12) 0.0340(3) Uani d . 1 1 . .
    C C8 0.27475(18) 0.06884(14) 0.24454(12) 0.0361(3) Uani d . 1 1 . .
    C C9 0.0961(3) -0.04311(19) 0.33813(18) 0.0591(5) Uani d . 1 1 . .
    C C10 0.2124(3) -0.15153(17) 0.32853(15) 0.0529(5) Uani d . 1 1 . .
    C C11 0.3470(2) -0.13953(15) 0.27742(13) 0.0445(4) Uani d . 1 1 . .
    C C12 0.4550(3) -0.24456(18) 0.26869(17) 0.0568(5) Uani d . 1 1 . .
    H H12 0.5443 -0.2371 0.2341 0.068 Uiso calc R 1 1 . .
    C C13 0.4304(3) -0.3585(2) 0.3106(2) 0.0713(7) Uani d . 1 1 . .
    H H13 0.5035 -0.4283 0.3049 0.086 Uiso calc R 1 1 . .
    C C14 0.2976(4) -0.3709(2) 0.3616(2) 0.0799(8) Uani d . 1 1 . .
    H H14 0.2822 -0.4490 0.3899 0.096 Uiso calc R 1 1 . .
    C C15 0.1884(3) -0.2690(2) 0.3706(2) 0.0730(7) Uani d . 1 1 . .
    H H15 0.0989 -0.2779 0.4044 0.088 Uiso calc R 1 1 . .
    C C16 0.43389(18) 0.22977(15) 0.22466(14) 0.0402(3) Uani d . 1 1 . .
    H H16 0.5202 0.1596 0.2226 0.048 Uiso calc R 1 1 . .
    C C17 0.4423(2) 0.34102(17) 0.13268(15) 0.0472(4) Uani d . 1 1 . .
    H H17A 0.4313 0.4133 0.1558 0.057 Uiso calc R 1 1 . .
    H H17B 0.5408 0.3245 0.1015 0.057 Uiso calc R 1 1 . .
    C C18 0.4471(2) 0.24906(17) 0.32997(15) 0.0485(4) Uani d . 1 1 . .
    C C19 0.4183(4) 0.1643(3) 0.51159(19) 0.0871(9) Uani d . 1 1 . .
    H H19A 0.4540 0.0815 0.5601 0.104 Uiso calc R 1 1 . .
    H H19B 0.4909 0.2102 0.5196 0.104 Uiso calc R 1 1 . .
    C C20 0.2652(5) 0.2240(6) 0.5358(3) 0.147(2) Uani d . 1 1 . .
    H H20A 0.2310 0.3065 0.4886 0.220 Uiso calc R 1 1 . .
    H H20B 0.2695 0.2268 0.6067 0.220 Uiso calc R 1 1 . .
    H H20C 0.1936 0.1782 0.5281 0.220 Uiso calc R 1 1 . .
    C C21 0.3407(2) 0.41556(18) -0.05185(15) 0.0536(5) Uani d . 1 1 . .
    H H21A 0.4363 0.3673 -0.0684 0.080 Uiso calc R 1 1 . .
    H H21B 0.3474 0.4983 -0.0619 0.080 Uiso calc R 1 1 . .
    H H21C 0.2566 0.4173 -0.0970 0.080 Uiso calc R 1 1 . .
    C C22 0.27177(17) 0.24447(13) 0.07722(12) 0.0336(3) Uani d . 1 1 . .
    C C23 0.38921(18) 0.14670(14) 0.03777(13) 0.0387(3) Uani d . 1 1 . .
    C C24 0.12036(17) 0.24951(14) 0.02419(12) 0.0353(3) Uani d . 1 1 . .
    C C25 -0.02790(19) 0.32460(17) 0.01850(14) 0.0446(4) Uani d . 1 1 . .
    H H25 -0.0480 0.3877 0.0493 0.054 Uiso calc R 1 1 . .
    C C26 -0.1467(2) 0.3041(2) -0.03426(17) 0.0563(5) Uani d . 1 1 . .
    H H26 -0.2474 0.3541 -0.0387 0.068 Uiso calc R 1 1 . .
    C C27 -0.1176(2) 0.2107(2) -0.08016(17) 0.0598(5) Uani d . 1 1 . .
    H H27 -0.1995 0.1973 -0.1134 0.072 Uiso calc R 1 1 . .
    C C28 0.0317(2) 0.13666(18) -0.07758(16) 0.0526(4) Uani d . 1 1 . .
    H H28 0.0520 0.0748 -0.1097 0.063 Uiso calc R 1 1 . .
    C C29 0.14840(19) 0.15821(15) -0.02564(13) 0.0397(3) Uani d . 1 1 . .
    N N1 0.37705(16) -0.02506(12) 0.23485(11) 0.0415(3) Uani d . 1 1 . .
    N N2 0.13797(17) 0.06638(13) 0.29362(12) 0.0436(3) Uani d . 1 1 . .
    N N3 0.31307(16) 0.36062(12) 0.05689(11) 0.0391(3) Uani d . 1 1 . .
    N N4 0.30806(16) 0.10001(13) -0.01648(12) 0.0442(3) Uani d . 1 1 . .
    H H4 0.3491 0.0415 -0.0425 0.053 Uiso calc R 1 1 . .
    O O1 -0.0250(3) -0.04254(17) 0.37966(19) 0.0995(7) Uani d . 1 1 . .
    O O2 0.4841(2) 0.33332(18) 0.34553(14) 0.0815(5) Uani d . 1 1 . .
    O O3 0.4134(2) 0.15839(14) 0.40408(11) 0.0665(4) Uani d . 1 1 . .
    O O4 0.53071(13) 0.12214(12) 0.05120(11) 0.0489(3) Uani d . 1 1 . .
    Cl Cl1 -0.10529(7) 0.58059(5) 0.28817(5) 0.0708(2) Uani d . 1 1 . .
loop_
    _atom_site_aniso_label
    _atom_site_aniso_U_11
    _atom_site_aniso_U_22
    _atom_site_aniso_U_33
    _atom_site_aniso_U_12
    _atom_site_aniso_U_13
    _atom_site_aniso_U_23
    C1 0.0454(9) 0.0461(10) 0.0500(9) -0.0007(7) 0.0045(7) -0.0236(8)
    C2 0.0483(10) 0.0634(13) 0.0642(12) -0.0046(9) 0.0200(9) -0.0265(10)
    C3 0.0527(11) 0.0557(11) 0.0689(12) -0.0159(9) 0.0245(9) -0.0201(9)
    C4 0.0429(9) 0.0403(9) 0.0457(9) -0.0095(7) 0.0066(7) -0.0149(7)
    C5 0.0353(7) 0.0385(8) 0.0375(7) -0.0075(6) 0.0037(6) -0.0165(6)
    C6 0.0409(8) 0.0396(8) 0.0444(8) -0.0061(7) 0.0052(6) -0.0192(7)
    C7 0.0311(7) 0.0305(7) 0.0425(8) -0.0064(6) 0.0032(6) -0.0159(6)
    C8 0.0373(7) 0.0334(8) 0.0384(7) -0.0089(6) -0.0011(6) -0.0126(6)
    C9 0.0665(12) 0.0476(11) 0.0668(13) -0.0257(9) 0.0176(10) -0.0143(9)
    C10 0.0693(12) 0.0378(9) 0.0529(10) -0.0189(8) -0.0002(9) -0.0120(7)
    C11 0.0527(10) 0.0350(8) 0.0450(9) -0.0100(7) -0.0102(7) -0.0124(7)
    C12 0.0604(11) 0.0400(10) 0.0674(12) -0.0052(8) -0.0116(9) -0.0190(8)
    C13 0.0839(16) 0.0370(10) 0.0862(16) -0.0048(10) -0.0139(13) -0.0183(10)
    C14 0.111(2) 0.0353(11) 0.0895(17) -0.0228(12) -0.0025(15) -0.0101(10)
    C15 0.0948(18) 0.0485(12) 0.0788(15) -0.0326(12) 0.0131(13) -0.0128(10)
    C16 0.0326(7) 0.0389(8) 0.0545(9) -0.0075(6) 0.0012(6) -0.0238(7)
    C17 0.0425(9) 0.0467(9) 0.0632(11) -0.0206(7) 0.0100(8) -0.0253(8)
    C18 0.0416(9) 0.0480(10) 0.0598(11) -0.0068(7) -0.0062(7) -0.0264(8)
    C19 0.121(2) 0.0858(18) 0.0492(12) -0.0113(16) -0.0141(13) -0.0274(12)
    C20 0.112(3) 0.275(6) 0.101(3) -0.081(4) 0.033(2) -0.102(3)
    C21 0.0618(11) 0.0452(10) 0.0564(11) -0.0203(9) 0.0184(9) -0.0143(8)
    C22 0.0305(7) 0.0305(7) 0.0419(8) -0.0063(5) 0.0063(5) -0.0160(6)
    C23 0.0360(8) 0.0351(8) 0.0468(8) -0.0059(6) 0.0074(6) -0.0186(6)
    C24 0.0336(7) 0.0335(7) 0.0383(7) -0.0068(6) 0.0029(6) -0.0122(6)
    C25 0.0372(8) 0.0463(9) 0.0495(9) -0.0040(7) 0.0027(7) -0.0197(7)
    C26 0.0345(8) 0.0670(13) 0.0640(12) -0.0025(8) -0.0044(8) -0.0244(10)
    C27 0.0472(10) 0.0687(13) 0.0668(12) -0.0156(9) -0.0106(9) -0.0255(10)
    C28 0.0538(10) 0.0503(10) 0.0594(11) -0.0121(8) -0.0059(8) -0.0268(8)
    C29 0.0401(8) 0.0360(8) 0.0429(8) -0.0072(6) 0.0003(6) -0.0144(6)
    N1 0.0417(7) 0.0338(7) 0.0487(8) -0.0065(6) -0.0035(6) -0.0152(6)
    N2 0.0445(8) 0.0369(7) 0.0501(8) -0.0116(6) 0.0087(6) -0.0139(6)
    N3 0.0389(7) 0.0335(7) 0.0485(7) -0.0120(5) 0.0104(5) -0.0161(5)
    N4 0.0410(7) 0.0406(8) 0.0554(8) -0.0021(6) 0.0024(6) -0.0287(6)
    O1 0.0973(14) 0.0625(11) 0.1478(19) -0.0391(10) 0.0673(13) -0.0317(11)
    O2 0.1052(14) 0.0883(12) 0.0827(11) -0.0511(11) 0.0076(10) -0.0514(10)
    O3 0.0946(12) 0.0566(9) 0.0479(8) -0.0149(8) -0.0109(7) -0.0195(6)
    O4 0.0335(6) 0.0490(7) 0.0715(8) -0.0064(5) 0.0110(5) -0.0337(6)
    Cl1 0.0664(3) 0.0550(3) 0.0940(4) 0.0023(2) 0.0119(3) -0.0436(3)
_geom_special_details
;
 All esds (except the esd in the dihedral angle between two l.s. planes)
 are estimated using the full covariance matrix.  The cell esds are taken
 into account individually in the estimation of esds in distances, angles
 and torsion angles; correlations between esds in cell parameters are only
 used when they are defined by crystal symmetry.  An approximate (isotropic)
 treatment of cell esds is used for estimating esds involving l.s. planes.
;
loop_
    _geom_bond_atom_site_label_1
    _geom_bond_atom_site_label_2
    _geom_bond_site_symmetry_2
    _geom_bond_distance
    _geom_bond_publ_flag
    C1 C2 . 1.378(3) ?
    C1 C6 . 1.384(2) ?
    C1 Cl1 . 1.7390(19) ?
    C2 C3 . 1.385(3) ?
    C2 H2 . 0.9300 ?
    C3 C4 . 1.379(3) ?
    C3 H3 . 0.9300 ?
    C4 C5 . 1.386(2) ?
    C4 N2 . 1.420(2) ?
    C5 C6 . 1.381(2) ?
    C5 C7 . 1.509(2) ?
    C6 H6 . 0.9300 ?
    C7 C8 . 1.515(2) ?
    C7 C16 . 1.551(2) ?
    C7 C22 . 1.566(2) ?
    C8 N1 . 1.278(2) ?
    C8 N2 . 1.386(2) ?
    C9 O1 . 1.212(3) ?
    C9 N2 . 1.395(2) ?
    C9 C10 . 1.460(3) ?
    C10 C11 . 1.398(3) ?
    C10 C15 . 1.402(3) ?
    C11 C12 . 1.392(3) ?
    C11 N1 . 1.394(2) ?
    C12 C13 . 1.367(3) ?
    C12 H12 . 0.9300 ?
    C13 C14 . 1.383(4) ?
    C13 H13 . 0.9300 ?
    C14 C15 . 1.372(4) ?
    C14 H14 . 0.9300 ?
    C15 H15 . 0.9300 ?
    C16 C18 . 1.503(2) ?
    C16 C17 . 1.527(2) ?
    C16 H16 . 0.9800 ?
    C17 N3 . 1.468(2) ?
    C17 H17A . 0.9700 ?
    C17 H17B . 0.9700 ?
    C18 O2 . 1.195(2) ?
    C18 O3 . 1.322(2) ?
    C19 C20 . 1.449(5) ?
    C19 O3 . 1.462(3) ?
    C19 H19A . 0.9700 ?
    C19 H19B . 0.9700 ?
    C20 H20A . 0.9600 ?
    C20 H20B . 0.9600 ?
    C20 H20C . 0.9600 ?
    C21 N3 . 1.455(2) ?
    C21 H21A . 0.9600 ?
    C21 H21B . 0.9600 ?
    C21 H21C . 0.9600 ?
    C22 N3 . 1.4555(19) ?
    C22 C24 . 1.512(2) ?
    C22 C23 . 1.559(2) ?
    C23 O4 . 1.2237(19) ?
    C23 N4 . 1.344(2) ?
    C24 C25 . 1.377(2) ?
    C24 C29 . 1.395(2) ?
    C25 C26 . 1.388(3) ?
    C25 H25 . 0.9300 ?
    C26 C27 . 1.379(3) ?
    C26 H26 . 0.9300 ?
    C27 C28 . 1.386(3) ?
    C27 H27 . 0.9300 ?
    C28 C29 . 1.374(2) ?
    C28 H28 . 0.9300 ?
    C29 N4 . 1.402(2) ?
    N4 H4 . 0.8600 ?
loop_
    _geom_angle_atom_site_label_1
    _geom_angle_atom_site_label_2
    _geom_angle_atom_site_label_3
    _geom_angle_site_symmetry_1
    _geom_angle_site_symmetry_3
    _geom_angle
    _geom_angle_publ_flag
    C2 C1 C6 . . 122.13(17) ?
    C2 C1 Cl1 . . 119.09(14) ?
    C6 C1 Cl1 . . 118.78(15) ?
    C1 C2 C3 . . 120.27(17) ?
    C1 C2 H2 . . 119.9 ?
    C3 C2 H2 . . 119.9 ?
    C4 C3 C2 . . 117.58(18) ?
    C4 C3 H3 . . 121.2 ?
    C2 C3 H3 . . 121.2 ?
    C3 C4 C5 . . 122.23(17) ?
    C3 C4 N2 . . 128.84(17) ?
    C5 C4 N2 . . 108.87(14) ?
    C6 C5 C4 . . 120.00(15) ?
    C6 C5 C7 . . 130.09(14) ?
    C4 C5 C7 . . 109.87(14) ?
    C5 C6 C1 . . 117.73(16) ?
    C5 C6 H6 . . 121.1 ?
    C1 C6 H6 . . 121.1 ?
    C5 C7 C8 . . 101.82(12) ?
    C5 C7 C16 . . 114.53(12) ?
    C8 C7 C16 . . 116.11(12) ?
    C5 C7 C22 . . 112.56(12) ?
    C8 C7 C22 . . 111.93(12) ?
    C16 C7 C22 . . 100.39(12) ?
    N1 C8 N2 . . 125.77(15) ?
    N1 C8 C7 . . 125.36(14) ?
    N2 C8 C7 . . 108.82(13) ?
    O1 C9 N2 . . 121.0(2) ?
    O1 C9 C10 . . 126.37(19) ?
    N2 C9 C10 . . 112.66(17) ?
    C11 C10 C15 . . 119.5(2) ?
    C11 C10 C9 . . 120.78(16) ?
    C15 C10 C9 . . 119.7(2) ?
    C12 C11 N1 . . 118.71(18) ?
    C12 C11 C10 . . 119.41(17) ?
    N1 C11 C10 . . 121.88(16) ?
    C13 C12 C11 . . 120.3(2) ?
    C13 C12 H12 . . 119.8 ?
    C11 C12 H12 . . 119.8 ?
    C12 C13 C14 . . 120.5(2) ?
    C12 C13 H13 . . 119.8 ?
    C14 C13 H13 . . 119.8 ?
    C15 C14 C13 . . 120.5(2) ?
    C15 C14 H14 . . 119.7 ?
    C13 C14 H14 . . 119.7 ?
    C14 C15 C10 . . 119.7(2) ?
    C14 C15 H15 . . 120.2 ?
    C10 C15 H15 . . 120.2 ?
    C18 C16 C17 . . 113.67(14) ?
    C18 C16 C7 . . 114.51(14) ?
    C17 C16 C7 . . 104.53(13) ?
    C18 C16 H16 . . 107.9 ?
    C17 C16 H16 . . 107.9 ?
    C7 C16 H16 . . 107.9 ?
    N3 C17 C16 . . 105.79(12) ?
    N3 C17 H17A . . 110.6 ?
    C16 C17 H17A . . 110.6 ?
    N3 C17 H17B . . 110.6 ?
    C16 C17 H17B . . 110.6 ?
    H17A C17 H17B . . 108.7 ?
    O2 C18 O3 . . 124.37(19) ?
    O2 C18 C16 . . 125.3(2) ?
    O3 C18 C16 . . 110.28(15) ?
    C20 C19 O3 . . 110.2(2) ?
    C20 C19 H19A . . 109.6 ?
    O3 C19 H19A . . 109.6 ?
    C20 C19 H19B . . 109.6 ?
    O3 C19 H19B . . 109.6 ?
    H19A C19 H19B . . 108.1 ?
    C19 C20 H20A . . 109.5 ?
    C19 C20 H20B . . 109.5 ?
    H20A C20 H20B . . 109.5 ?
    C19 C20 H20C . . 109.5 ?
    H20A C20 H20C . . 109.5 ?
    H20B C20 H20C . . 109.5 ?
    N3 C21 H21A . . 109.5 ?
    N3 C21 H21B . . 109.5 ?
    H21A C21 H21B . . 109.5 ?
    N3 C21 H21C . . 109.5 ?
    H21A C21 H21C . . 109.5 ?
    H21B C21 H21C . . 109.5 ?
    N3 C22 C24 . . 116.72(13) ?
    N3 C22 C23 . . 113.52(12) ?
    C24 C22 C23 . . 101.29(12) ?
    N3 C22 C7 . . 100.51(11) ?
    C24 C22 C7 . . 115.11(12) ?
    C23 C22 C7 . . 110.10(12) ?
    O4 C23 N4 . . 126.97(15) ?
    O4 C23 C22 . . 124.83(14) ?
    N4 C23 C22 . . 108.14(13) ?
    C25 C24 C29 . . 119.60(15) ?
    C25 C24 C22 . . 131.85(15) ?
    C29 C24 C22 . . 108.54(13) ?
    C24 C25 C26 . . 118.58(17) ?
    C24 C25 H25 . . 120.7 ?
    C26 C25 H25 . . 120.7 ?
    C27 C26 C25 . . 120.98(17) ?
    C27 C26 H26 . . 119.5 ?
    C25 C26 H26 . . 119.5 ?
    C26 C27 C28 . . 121.07(17) ?
    C26 C27 H27 . . 119.5 ?
    C28 C27 H27 . . 119.5 ?
    C29 C28 C27 . . 117.41(18) ?
    C29 C28 H28 . . 121.3 ?
    C27 C28 H28 . . 121.3 ?
    C28 C29 C24 . . 122.30(16) ?
    C28 C29 N4 . . 127.95(16) ?
    C24 C29 N4 . . 109.72(14) ?
    C8 N1 C11 . . 116.60(15) ?
    C8 N2 C9 . . 122.30(15) ?
    C8 N2 C4 . . 110.19(13) ?
    C9 N2 C4 . . 127.47(16) ?
    C21 N3 C22 . . 114.39(13) ?
    C21 N3 C17 . . 114.30(14) ?
    C22 N3 C17 . . 107.73(13) ?
    C23 N4 C29 . . 111.88(13) ?
    C23 N4 H4 . . 124.1 ?
    C29 N4 H4 . . 124.1 ?
    C18 O3 C19 . . 117.25(19) ?
loop_
    _geom_torsion_atom_site_label_1
    _geom_torsion_atom_site_label_2
    _geom_torsion_atom_site_label_3
    _geom_torsion_atom_site_label_4
    _geom_torsion_site_symmetry_1
    _geom_torsion_site_symmetry_2
    _geom_torsion_site_symmetry_3
    _geom_torsion_site_symmetry_4
    _geom_torsion
    _geom_torsion_publ_flag
    C6 C1 C2 C3 . . . . 2.0(3) ?
    Cl1 C1 C2 C3 . . . . -177.74(17) ?
    C1 C2 C3 C4 . . . . -0.3(3) ?
    C2 C3 C4 C5 . . . . -1.7(3) ?
    C2 C3 C4 N2 . . . . 175.36(19) ?
    C3 C4 C5 C6 . . . . 2.1(3) ?
    N2 C4 C5 C6 . . . . -175.50(14) ?
    C3 C4 C5 C7 . . . . -179.89(17) ?
    N2 C4 C5 C7 . . . . 2.50(19) ?
    C4 C5 C6 C1 . . . . -0.4(2) ?
    C7 C5 C6 C1 . . . . -177.96(16) ?
    C2 C1 C6 C5 . . . . -1.6(3) ?
    Cl1 C1 C6 C5 . . . . 178.12(12) ?
    C6 C5 C7 C8 . . . . 172.28(16) ?
    C4 C5 C7 C8 . . . . -5.45(16) ?
    C6 C5 C7 C16 . . . . 46.1(2) ?
    C4 C5 C7 C16 . . . . -131.60(15) ?
    C6 C5 C7 C22 . . . . -67.7(2) ?
    C4 C5 C7 C22 . . . . 114.56(15) ?
    C5 C7 C8 N1 . . . . -175.82(15) ?
    C16 C7 C8 N1 . . . . -50.7(2) ?
    C22 C7 C8 N1 . . . . 63.73(19) ?
    C5 C7 C8 N2 . . . . 6.56(16) ?
    C16 C7 C8 N2 . . . . 131.66(14) ?
    C22 C7 C8 N2 . . . . -113.89(14) ?
    O1 C9 C10 C11 . . . . 179.2(2) ?
    N2 C9 C10 C11 . . . . -1.1(3) ?
    O1 C9 C10 C15 . . . . -0.5(4) ?
    N2 C9 C10 C15 . . . . 179.20(19) ?
    C15 C10 C11 C12 . . . . 0.3(3) ?
    C9 C10 C11 C12 . . . . -179.39(18) ?
    C15 C10 C11 N1 . . . . -179.57(18) ?
    C9 C10 C11 N1 . . . . 0.8(3) ?
    N1 C11 C12 C13 . . . . 179.18(18) ?
    C10 C11 C12 C13 . . . . -0.7(3) ?
    C11 C12 C13 C14 . . . . 0.5(4) ?
    C12 C13 C14 C15 . . . . 0.1(4) ?
    C13 C14 C15 C10 . . . . -0.5(4) ?
    C11 C10 C15 C14 . . . . 0.3(4) ?
    C9 C10 C15 C14 . . . . 180.0(2) ?
    C5 C7 C16 C18 . . . . 35.44(19) ?
    C8 C7 C16 C18 . . . . -82.88(17) ?
    C22 C7 C16 C18 . . . . 156.27(14) ?
    C5 C7 C16 C17 . . . . -89.58(16) ?
    C8 C7 C16 C17 . . . . 152.10(14) ?
    C22 C7 C16 C17 . . . . 31.25(15) ?
    C18 C16 C17 N3 . . . . -132.70(14) ?
    C7 C16 C17 N3 . . . . -7.14(17) ?
    C17 C16 C18 O2 . . . . -11.0(3) ?
    C7 C16 C18 O2 . . . . -131.0(2) ?
    C17 C16 C18 O3 . . . . 169.66(15) ?
    C7 C16 C18 O3 . . . . 49.6(2) ?
    C5 C7 C22 N3 . . . . 77.92(14) ?
    C8 C7 C22 N3 . . . . -168.10(12) ?
    C16 C7 C22 N3 . . . . -44.31(13) ?
    C5 C7 C22 C24 . . . . -48.38(17) ?
    C8 C7 C22 C24 . . . . 65.60(16) ?
    C16 C7 C22 C24 . . . . -170.61(12) ?
    C5 C7 C22 C23 . . . . -162.07(12) ?
    C8 C7 C22 C23 . . . . -48.09(16) ?
    C16 C7 C22 C23 . . . . 75.70(14) ?
    N3 C22 C23 O4 . . . . 45.3(2) ?
    C24 C22 C23 O4 . . . . 171.30(16) ?
    C7 C22 C23 O4 . . . . -66.4(2) ?
    N3 C22 C23 N4 . . . . -131.88(14) ?
    C24 C22 C23 N4 . . . . -5.93(16) ?
    C7 C22 C23 N4 . . . . 116.34(14) ?
    N3 C22 C24 C25 . . . . -50.0(2) ?
    C23 C22 C24 C25 . . . . -173.76(17) ?
    C7 C22 C24 C25 . . . . 67.5(2) ?
    N3 C22 C24 C29 . . . . 129.99(14) ?
    C23 C22 C24 C29 . . . . 6.19(16) ?
    C7 C22 C24 C29 . . . . -112.53(15) ?
    C29 C24 C25 C26 . . . . 2.1(3) ?
    C22 C24 C25 C26 . . . . -177.94(17) ?
    C24 C25 C26 C27 . . . . 0.0(3) ?
    C25 C26 C27 C28 . . . . -1.8(4) ?
    C26 C27 C28 C29 . . . . 1.4(3) ?
    C27 C28 C29 C24 . . . . 0.8(3) ?
    C27 C28 C29 N4 . . . . -176.79(19) ?
    C25 C24 C29 C28 . . . . -2.5(3) ?
    C22 C24 C29 C28 . . . . 177.49(16) ?
    C25 C24 C29 N4 . . . . 175.40(15) ?
    C22 C24 C29 N4 . . . . -4.56(19) ?
    N2 C8 N1 C11 . . . . 0.2(2) ?
    C7 C8 N1 C11 . . . . -177.04(14) ?
    C12 C11 N1 C8 . . . . 179.91(15) ?
    C10 C11 N1 C8 . . . . -0.2(2) ?
    N1 C8 N2 C9 . . . . -0.7(3) ?
    C7 C8 N2 C9 . . . . 176.92(16) ?
    N1 C8 N2 C4 . . . . 176.85(15) ?
    C7 C8 N2 C4 . . . . -5.54(18) ?
    O1 C9 N2 C8 . . . . -179.2(2) ?
    C10 C9 N2 C8 . . . . 1.1(3) ?
    O1 C9 N2 C4 . . . . 3.7(4) ?
    C10 C9 N2 C4 . . . . -176.00(17) ?
    C3 C4 N2 C8 . . . . -175.45(19) ?
    C5 C4 N2 C8 . . . . 1.95(19) ?
    C3 C4 N2 C9 . . . . 1.9(3) ?
    C5 C4 N2 C9 . . . . 179.32(18) ?
    C24 C22 N3 C21 . . . . -64.33(18) ?
    C23 C22 N3 C21 . . . . 52.94(19) ?
    C7 C22 N3 C21 . . . . 170.46(13) ?
    C24 C22 N3 C17 . . . . 167.41(13) ?
    C23 C22 N3 C17 . . . . -75.32(16) ?
    C7 C22 N3 C17 . . . . 42.19(15) ?
    C16 C17 N3 C21 . . . . -150.84(14) ?
    C16 C17 N3 C22 . . . . -22.53(17) ?
    O4 C23 N4 C29 . . . . -173.51(17) ?
    C22 C23 N4 C29 . . . . 3.64(19) ?
    C28 C29 N4 C23 . . . . 178.30(18) ?
    C24 C29 N4 C23 . . . . 0.5(2) ?
    O2 C18 O3 C19 . . . . 1.6(3) ?
    C16 C18 O3 C19 . . . . -179.00(19) ?
    C20 C19 O3 C18 . . . . 93.5(4) ?
loop_
    _geom_hbond_atom_site_label_D
    _geom_hbond_atom_site_label_H
    _geom_hbond_atom_site_label_A
    _geom_hbond_site_symmetry_A
    _geom_hbond_distance_DH
    _geom_hbond_distance_HA
    _geom_hbond_distance_DA
    _geom_hbond_angle_DHA
    N4 H4 O4 2_655 0.86 1.98 2.808(2) 160
    C20 H20C O1 2_556 0.96 2.53 3.369(6) 146
