# Supplementary material for: Ethyl 8′′-chloro-1′-methyl-2,12′′-dioxo-12′′H-di­spiro­[indoline-3,2′-pyrrolidine- 3′,6′′-indolo[2,1-b]quinazoline]-4′-carboxyl­ate
Source: Acta Crystallogr Sect E Struct Rep Online. 2013 Jun 8;69(Pt 7):o1062–3. doi: 10.1107/S1600536813015146 (PMC3772491; doi:10.1107/S1600536813015146)
Supplement: Supplementary file 2 [file e-69-o1062-Isup2.hkl]

#
# h,k,l, Fc-squared, Fo-squared, sigma(Fo-squared) and status flag
#
data_I
_shelx_title ' lsd in P -1'
_shelx_refln_list_code          4
_shelx_F_calc_maximum      163.85
_exptl_crystal_F_000       548.00
_reflns_d_resolution_high  0.7177
 
loop_
 _symmetry_equiv_pos_as_xyz
 'x, y, z'
 '-x, -y, -z'
 
_cell_length_a     8.9341
_cell_length_b    11.7697
_cell_length_c    13.3828
_cell_angle_alpha  72.776
_cell_angle_beta   89.574
_cell_angle_gamma  74.995
 
_shelx_F_squared_multiplier     1.000
 
loop_
 _refln_index_h
 _refln_index_k
 _refln_index_l
 _refln_F_squared_calc
 _refln_F_squared_meas
 _refln_F_squared_sigma
 _refln_observed_status
   1   0   0       99.69       96.35      1.30 o
   2   0   0     2311.41     2222.33     29.25 o
   3   0   0      297.49      245.44      2.99 o
   4   0   0      780.32      821.23     10.74 o
   5   0   0     1281.92     1349.96     19.49 o
   6   0   0      100.08       97.29      1.78 o
   7   0   0      369.11      335.71      5.27 o
   8   0   0        5.20        6.24      0.54 o
   9   0   0       13.76       12.94      0.87 o
  10   0   0       10.15       11.52      1.75 o
  11   0   0        0.14       -0.70      1.22 o
  -9   1   0      111.87      112.64      2.67 o
  -8   1   0      124.17      118.47      2.33 o
  -7   1   0       25.61       31.66      0.95 o
  -6   1   0      170.41      153.23      2.63 o
  -5   1   0      583.56      484.89      6.49 o
  -4   1   0      234.63      268.08      4.08 o
  -3   1   0      943.43      980.31     14.12 o
  -2   1   0     1315.73     1494.08     18.76 o
  -1   1   0     1402.07     1358.59     17.11 o
   0   1   0      770.72      969.17     18.23 o
   1   1   0     5913.45     5299.01    122.75 o
   2   1   0     1182.64     1122.26     13.56 o
   3   1   0        4.01        0.82      0.27 o
   4   1   0       13.06       34.93      0.78 o
   5   1   0       59.66       62.39      1.25 o
   6   1   0      518.17      525.12     13.67 o
   7   1   0       93.28       87.53      2.24 o
   8   1   0       36.31       32.75      1.94 o
   9   1   0       14.29       11.68      1.04 o
  10   1   0        3.11        3.84      0.86 o
  11   1   0        4.16        4.80      1.13 o
  -9   2   0        9.69       10.75      1.05 o
  -8   2   0      776.28      755.15     15.41 o
  -7   2   0       76.88       77.46      1.88 o
  -6   2   0      163.80      166.62      3.19 o
  -5   2   0       52.79       52.34      1.27 o
  -4   2   0       64.99       31.30      0.78 o
  -3   2   0      895.17      969.72     14.01 o
  -2   2   0      159.43      189.42      2.59 o
  -1   2   0     2339.82     2474.45     32.75 o
   0   2   0     8227.58     8288.34     97.04 o
   1   2   0       84.30       55.07      1.00 o
   2   2   0       45.12       36.65      0.69 o
   3   2   0     2915.13     2981.24     59.34 o
   4   2   0      136.67      154.43      4.14 o
   5   2   0       46.96       45.44      1.86 o
   6   2   0       22.43       16.87      0.95 o
   7   2   0      332.05      330.90      5.27 o
   8   2   0      633.89      591.19     19.58 o
   9   2   0       28.49       28.21      1.59 o
  10   2   0       10.18        9.27      1.11 o
  11   2   0        0.17        0.09      0.86 o
  12   2   0       10.65       12.57      2.09 o
 -10   3   0        1.26        1.75      1.57 o
  -9   3   0        3.50        3.86      0.71 o
  -8   3   0        4.81        4.40      0.86 o
  -7   3   0        0.03       -0.25      0.70 o
  -6   3   0        6.33        4.16      0.50 o
  -5   3   0      325.68      322.22      5.71 o
  -4   3   0      281.58      310.58      4.81 o
  -3   3   0      176.22      165.51      2.85 o
  -2   3   0     1345.45     1375.17     17.79 o
  -1   3   0     1063.13     1097.21     23.93 o
   0   3   0        1.89        5.15      0.17 o
   1   3   0      126.76      179.74      3.96 o
   2   3   0      794.42      717.62     10.84 o
   3   3   0      594.86      519.88      7.97 o
   4   3   0      367.60      440.81      5.41 o
   5   3   0       87.54       86.13      1.34 o
   6   3   0      101.59       88.99      1.49 o
   7   3   0       46.38       51.55      1.10 o
   8   3   0       33.16       32.94      0.92 o
   9   3   0       88.73       83.28      2.76 o
  10   3   0        2.26        2.62      1.05 o
  11   3   0        2.81        3.60      0.96 o
  12   3   0        2.79        4.54      1.57 o
  -9   4   0        2.10        2.59      0.71 o
  -8   4   0        5.59        6.75      1.08 o
  -7   4   0      143.44      147.20      3.22 o
  -6   4   0       18.56       21.75      1.00 o
  -5   4   0       53.02       61.47      1.36 o
  -4   4   0        4.13        5.34      0.68 o
  -3   4   0     1466.20     1689.97     24.32 o
  -2   4   0      134.74      123.96      2.41 o
  -1   4   0       12.51        5.86      0.24 o
   0   4   0     1857.87     1892.36     24.70 o
   1   4   0     2276.59     2382.05     34.42 o
   2   4   0       12.66        6.98      0.27 o
   3   4   0      255.62      240.73      3.87 o
   4   4   0        3.64       14.80      0.53 o
   5   4   0        8.51       16.89      0.48 o
   6   4   0       67.13       79.78      1.29 o
   7   4   0       33.06       28.58      0.76 o
   8   4   0       33.58       28.83      0.86 o
   9   4   0        9.43        8.54      1.04 o
  10   4   0       23.35       25.81      1.59 o
  11   4   0       13.66       14.09      2.27 o
  12   4   0        0.04        0.00      1.22 o
  -9   5   0       26.47       32.92      1.89 o
  -8   5   0        6.06        4.87      0.96 o
  -7   5   0       67.44       63.91      1.88 o
  -6   5   0      850.40      837.27     14.35 o
  -5   5   0       86.83       72.10      1.86 o
  -4   5   0      141.64      149.70      2.67 o
  -3   5   0        0.36        2.70      0.92 o
  -2   5   0      486.38      530.14      9.17 o
  -1   5   0     1148.55     1325.99     22.13 o
   0   5   0     1091.67     1109.46     14.57 o
   1   5   0       20.31       29.17      0.67 o
   2   5   0      266.58      298.60      4.12 o
   3   5   0      975.79     1090.69     14.35 o
   4   5   0      450.45      409.82      6.44 o
   5   5   0       66.59       49.70      0.99 o
   6   5   0       14.81       18.83      0.62 o
   7   5   0        3.78        3.40      0.42 o
   8   5   0        2.06        2.32      0.55 o
   9   5   0       43.87       39.88      1.76 o
  10   5   0        0.55        1.18      0.80 o
  11   5   0        7.60        7.52      1.09 o
  12   5   0        8.78        8.20      1.57 o
  -8   6   0        0.24        1.47      0.84 o
  -7   6   0       13.89       14.25      1.22 o
  -6   6   0       12.93       13.73      1.13 o
  -5   6   0      718.93      715.86     15.13 o
  -4   6   0       28.06       19.26      1.13 o
  -3   6   0        0.36        0.87      0.33 o
  -2   6   0       20.48       26.66      0.98 o
  -1   6   0      289.59      287.53      5.22 o
   0   6   0      175.05      219.15      4.15 o
   1   6   0     1005.96     1079.32     14.21 o
   2   6   0      170.88      183.54      2.75 o
   3   6   0      360.49      408.88      5.62 o
   4   6   0       39.67       30.79      0.71 o
   5   6   0      170.44      170.99      2.99 o
   6   6   0      129.99      124.25      2.08 o
   7   6   0      328.02      312.57      5.13 o
   8   6   0        1.54        0.98      0.67 o
   9   6   0       45.71       50.00      3.23 o
  10   6   0        1.70       -0.74      0.74 o
  11   6   0        3.09        2.48      1.83 o
  12   6   0        1.04        0.17      1.22 o
  -8   7   0       20.08       19.20      2.44 o
  -7   7   0        3.62        2.57      0.84 o
  -6   7   0       46.15       41.49      1.93 o
  -5   7   0      151.91      131.65      3.73 o
  -4   7   0      390.71      388.94     11.46 o
  -3   7   0       64.47       53.59      1.93 o
  -2   7   0        6.16        1.65      0.55 o
  -1   7   0       19.00       31.52      1.13 o
   0   7   0       21.31       22.72      0.86 o
   1   7   0      425.69      485.24      6.57 o
   2   7   0      303.47      314.39      4.42 o
   3   7   0        3.71       10.76      0.50 o
   4   7   0       19.51       10.44      0.57 o
   5   7   0       29.38       24.28      0.61 o
   6   7   0        0.70        1.72      0.48 o
   7   7   0      546.88      540.79     13.28 o
   8   7   0       20.80       16.55      1.32 o
   9   7   0        1.33        0.23      0.71 o
  10   7   0        8.54        9.01      1.09 o
  11   7   0        0.05       -0.70      0.80 o
  12   7   0        6.33        6.46      1.57 o
  -7   8   0       21.72       22.17      2.62 o
  -6   8   0        0.76        1.95      0.84 o
  -5   8   0        1.42        3.24      0.84 o
  -4   8   0        5.01        4.42      1.13 o
  -3   8   0      282.03      265.55      6.34 o
  -2   8   0      200.11      182.66      4.57 o
  -1   8   0      458.52      499.91     10.75 o
   0   8   0       31.65       53.13      1.90 o
   1   8   0      579.40      575.67     11.21 o
   2   8   0      421.68      432.92      6.00 o
   3   8   0      543.26      520.98      7.16 o
   4   8   0        3.78        1.17      0.34 o
   5   8   0       31.76       24.53      1.34 o
   6   8   0        0.26       -0.32      0.32 o
   7   8   0       53.53       41.13      1.03 o
   8   8   0       32.97       27.86      1.23 o
   9   8   0        0.54        1.46      0.59 o
  10   8   0        2.61        2.78      0.92 o
  11   8   0        0.74        2.62      1.22 o
  -6   9   0        3.67        3.49      1.75 o
  -5   9   0        1.77        0.90      0.74 o
  -4   9   0        3.24        2.31      0.96 o
  -3   9   0        0.16        0.21      0.58 o
  -2   9   0       50.40       44.02      1.84 o
  -1   9   0      322.65      292.77      6.84 o
   0   9   0        3.72        0.63      0.58 o
   1   9   0        1.12       -0.49      0.49 o
   2   9   0       89.95       77.92      1.43 o
   3   9   0        1.75        4.48      0.42 o
   4   9   0      224.54      234.04      3.94 o
   5   9   0       85.98       83.41      2.02 o
   6   9   0        5.01        4.12      0.46 o
   7   9   0       10.61       11.93      0.90 o
   8   9   0      140.03      121.14      2.94 o
   9   9   0        0.20        0.79      0.72 o
  10   9   0       33.70       39.82      2.18 o
  11   9   0        2.10        3.49      1.22 o
  -5  10   0       12.31       14.49      2.27 o
  -4  10   0        0.14       -0.26      1.22 o
  -3  10   0        1.07        0.52      2.44 o
  -2  10   0       13.53       13.66      1.75 o
  -1  10   0       15.26       25.61      1.48 o
   0  10   0      372.19      411.03      9.19 o
   1  10   0       98.64       91.91      2.85 o
   2  10   0        7.17        3.83      1.01 o
   3  10   0      103.09      111.07      1.94 o
   4  10   0       21.86       12.68      1.46 o
   5  10   0       82.42       87.59      1.85 o
   6  10   0        0.28        0.41      0.39 o
   7  10   0       45.53       36.84      1.40 o
   8  10   0        1.15        1.11      0.61 o
   9  10   0        0.83        0.66      0.67 o
  10  10   0        0.00        0.32      0.80 o
  11  10   0        1.69        0.35      1.22 o
  -4  11   0       33.72       37.36      3.67 o
  -3  11   0       35.67       42.00      2.10 o
  -2  11   0       56.29       50.53      2.22 o
  -1  11   0      157.50      167.37      4.62 o
   0  11   0       95.49      109.47      3.40 o
   1  11   0       34.04       34.24      1.68 o
   2  11   0      136.97      125.12      2.92 o
   3  11   0       75.08       68.80      2.39 o
   4  11   0        7.69       15.21      0.72 o
   5  11   0       25.76       15.84      1.52 o
   6  11   0       47.66       46.79      1.19 o
   7  11   0        0.15       -0.54      0.54 o
   8  11   0        7.61        9.17      0.86 o
   9  11   0        2.46        1.60      0.80 o
  10  11   0        0.16       -0.74      0.80 o
  -2  12   0       12.33       14.49      2.27 o
  -1  12   0        0.08       -0.07      0.80 o
   0  12   0       54.36       56.68      2.35 o
   1  12   0        2.82        4.63      0.96 o
   2  12   0        0.05        0.57      0.79 o
   3  12   0        6.35        8.88      1.09 o
   4  12   0       81.13       81.29      2.84 o
   5  12   0        0.44        0.35      0.40 o
   6  12   0        0.32        0.89      0.52 o
   7  12   0        2.97        3.47      0.68 o
   8  12   0       19.95       21.12      1.29 o
   9  12   0       10.29       14.89      1.26 o
  10  12   0       19.40       21.61      1.51 o
   0  13   0        6.73        8.55      2.09 o
   1  13   0       45.32       54.40      2.39 o
   2  13   0       24.67       36.78      1.97 o
   3  13   0       14.40       14.65      1.38 o
   4  13   0        0.01       -0.74      0.74 o
   5  13   0        7.40        5.46      1.03 o
   6  13   0        3.80        5.59      1.75 o
   7  13   0        4.68        6.13      1.40 o
   8  13   0       28.59       31.31      1.58 o
   9  13   0        0.34       -0.43      0.74 o
   4  14   0        0.80        0.35      1.05 o
   6  14   0        1.43        5.24      1.75 o
   7  14   0        0.82       -0.35      1.40 o
   8  14   0        0.09       -1.22      1.22 o
  -7 -14   1        2.70        4.36      1.92 o
  -6 -14   1        0.54       -1.05      1.40 o
  -5 -14   1        0.41       -0.52      1.40 o
  -9 -13   1        1.24        1.50      0.87 o
  -8 -13   1        1.54        1.78      0.87 o
  -7 -13   1        0.48       -0.52      0.64 o
  -6 -13   1        3.78        2.26      0.76 o
  -5 -13   1       21.46       25.14      2.62 o
  -4 -13   1        2.06        1.46      0.76 o
  -3 -13   1        0.24       -0.57      1.05 o
  -2 -13   1        0.34        0.35      0.87 o
  -1 -13   1       41.79       47.26      2.22 o
  -9 -12   1       22.02       22.24      1.51 o
  -8 -12   1        0.28        0.66      0.74 o
  -7 -12   1        0.16       -0.32      0.58 o
  -6 -12   1       58.36       69.54      2.09 o
  -5 -12   1       21.93       21.89      1.11 o
  -4 -12   1       36.98       39.61      1.16 o
  -3 -12   1       24.30       21.56      1.20 o
  -2 -12   1       21.20       17.85      1.38 o
  -1 -12   1        0.50        0.02      0.59 o
   0 -12   1        0.20       -0.01      0.96 o
   1 -12   1       79.44       96.99      3.31 o
   2 -12   1        0.01       -0.17      1.57 o
 -10 -11   1       18.23       22.23      1.54 o
  -9 -11   1       31.30       36.04      1.72 o
  -8 -11   1        1.14        0.72      0.65 o
  -7 -11   1        9.94       14.86      1.19 o
  -6 -11   1        9.37        8.27      0.81 o
  -5 -11   1       37.56       47.85      1.34 o
  -4 -11   1       14.29       11.66      0.68 o
  -3 -11   1       10.27       18.73      0.89 o
  -2 -11   1       47.98       43.63      1.36 o
  -1 -11   1      150.38      136.34      3.21 o
   0 -11   1       33.73       34.52      1.71 o
   1 -11   1        8.46        8.66      1.09 o
   2 -11   1       90.50       92.10      4.10 o
   3 -11   1       20.80       17.11      2.44 o
 -11 -10   1       14.59       14.14      1.92 o
 -10 -10   1        0.39        0.24      0.87 o
  -9 -10   1       11.71       16.35      1.13 o
  -8 -10   1       11.79        8.82      0.90 o
  -7 -10   1        0.83        0.38      0.60 o
  -6 -10   1       12.73       12.78      0.91 o
  -5 -10   1       22.72       13.98      0.75 o
  -4 -10   1      352.49      360.86      5.83 o
  -3 -10   1       63.41       55.60      1.23 o
  -2 -10   1      140.43      128.65      2.19 o
  -1 -10   1      214.85      220.31      4.46 o
   0 -10   1       39.70       32.22      2.36 o
   1 -10   1       11.91       17.69      1.26 o
   2 -10   1       24.03       23.44      1.92 o
   3 -10   1       11.47       13.51      2.09 o
   4 -10   1       13.57       13.73      1.29 o
   5 -10   1       25.67       34.92      3.32 o
 -11  -9   1        4.88        4.19      1.40 o
 -10  -9   1        0.48        1.75      1.05 o
  -9  -9   1       61.72       70.51      2.09 o
  -8  -9   1       18.77       25.93      1.25 o
  -7  -9   1      172.48      165.46      3.72 o
  -6  -9   1        1.86        0.78      0.40 o
  -5  -9   1        8.24        6.72      0.53 o
  -4  -9   1       89.22       83.97      1.59 o
  -3  -9   1      188.93      221.29      3.55 o
  -2  -9   1      320.86      303.46      4.45 o
  -1  -9   1      425.31      393.97      6.20 o
   0  -9   1       13.63       11.37      0.79 o
   1  -9   1      327.22      300.04      6.97 o
   2  -9   1      401.96      437.47     15.05 o
   3  -9   1        1.67       -0.35      0.96 o
   4  -9   1       14.36       11.77      1.13 o
   5  -9   1       63.90       63.07      2.51 o
   6  -9   1        9.44       10.47      2.09 o
 -11  -8   1       18.41       20.42      1.92 o
 -10  -8   1       21.42       19.82      1.75 o
  -9  -8   1       60.09       61.63      1.92 o
  -8  -8   1        0.01        0.29      0.56 o
  -7  -8   1       28.73       31.70      1.59 o
  -6  -8   1       34.07       35.48      0.94 o
  -5  -8   1        8.82       14.91      0.71 o
  -4  -8   1       21.99       16.51      0.64 o
  -3  -8   1      122.49      116.28      1.94 o
  -2  -8   1       49.69       53.67      1.11 o
  -1  -8   1       15.93       15.45      0.78 o
   0  -8   1      149.47      172.28      2.94 o
   1  -8   1      125.57      105.61      2.43 o
   2  -8   1      180.17      179.86      4.57 o
   3  -8   1       69.55       75.36      2.48 o
   4  -8   1        8.83        7.95      1.31 o
   5  -8   1       13.62       10.41      1.13 o
   6  -8   1       33.06       36.26      1.93 o
   7  -8   1        0.01        0.17      1.40 o
 -12  -7   1        3.16        0.87      1.22 o
 -11  -7   1        0.86        1.22      1.22 o
 -10  -7   1        1.35        0.31      0.80 o
  -9  -7   1       17.72       20.05      1.34 o
  -8  -7   1       26.68       32.11      1.25 o
  -7  -7   1        0.47        1.33      0.55 o
  -6  -7   1      665.80      619.02      7.69 o
  -5  -7   1      200.51      166.42      2.36 o
  -4  -7   1       41.99       35.85      0.95 o
  -3  -7   1      186.70      165.79      2.53 o
  -2  -7   1        2.50        2.29      0.53 o
  -1  -7   1        0.25        0.98      0.24 o
   0  -7   1        3.30        2.98      0.50 o
   1  -7   1        4.17        0.94      0.21 o
   2  -7   1      142.67      119.83      2.63 o
   3  -7   1       15.56       12.56      0.96 o
   4  -7   1        0.35       -1.05      1.05 o
   5  -7   1       72.40       73.48      2.97 o
   6  -7   1       31.93       30.52      2.18 o
   7  -7   1        0.76        0.66      0.74 o
   8  -7   1        0.05        0.35      1.40 o
 -12  -6   1        0.09       -1.22      1.22 o
 -11  -6   1        7.68        9.99      1.31 o
 -10  -6   1        1.77        0.22      0.71 o
  -9  -6   1       13.26       12.93      1.31 o
  -8  -6   1       75.03       65.83      2.39 o
  -7  -6   1        1.21        4.91      0.69 o
  -6  -6   1      484.05      486.94      7.76 o
  -5  -6   1        0.06        1.29      0.32 o
  -4  -6   1      209.83      194.26      3.23 o
  -3  -6   1       31.73       39.30      0.84 o
  -2  -6   1        3.31       12.81      0.52 o
  -1  -6   1      566.60      581.77      8.74 o
   0  -6   1       19.43       48.35      1.01 o
   1  -6   1      300.23      330.03      5.28 o
   2  -6   1       39.49       38.35      0.75 o
   3  -6   1      112.59       96.72      2.19 o
   4  -6   1      103.36       93.34      4.10 o
   5  -6   1        2.59        1.43      0.56 o
   6  -6   1      171.60      174.40      3.81 o
   7  -6   1       23.89       25.79      1.55 o
   8  -6   1        0.20       -0.15      0.80 o
 -12  -5   1        0.75       -0.52      1.22 o
 -11  -5   1        0.10       -0.10      0.84 o
 -10  -5   1       12.05       13.16      1.92 o
  -9  -5   1       17.35       11.41      1.11 o
  -8  -5   1       30.00       29.57      1.26 o
  -7  -5   1       84.44       75.27      1.67 o
  -6  -5   1       37.73       50.77      1.06 o
  -5  -5   1       58.55       40.81      0.91 o
  -4  -5   1        1.39        3.94      0.25 o
  -3  -5   1       12.09       12.10      0.75 o
  -2  -5   1     3666.44     3923.73     50.87 o
  -1  -5   1        0.21        2.41      0.36 o
   0  -5   1      659.08      607.72     10.36 o
   1  -5   1        5.48       22.95      1.26 o
   2  -5   1       70.33       85.87      1.40 o
   3  -5   1       39.91       45.38      0.89 o
   4  -5   1        8.94        5.83      0.66 o
   5  -5   1       19.69       18.61      0.78 o
   6  -5   1        4.67        3.10      0.85 o
   7  -5   1        0.72        1.82      0.63 o
   8  -5   1        7.10        6.81      0.91 o
   9  -5   1        2.55        2.71      0.96 o
 -12  -4   1        0.09       -1.05      1.05 o
 -11  -4   1        0.62       -0.71      0.71 o
 -10  -4   1        0.70        1.56      0.80 o
  -9  -4   1      390.91      393.67      7.64 o
  -8  -4   1      564.89      509.79      9.51 o
  -7  -4   1      140.18      153.31      2.39 o
  -6  -4   1       21.08       21.06      0.63 o
  -5  -4   1      450.86      493.42      7.98 o
  -4  -4   1      998.32     1048.30     14.08 o
  -3  -4   1     1068.07     1189.75     15.61 o
  -2  -4   1        7.96       20.46      0.63 o
  -1  -4   1       93.98      122.21      2.76 o
   0  -4   1      165.07      164.38      3.05 o
   1  -4   1       10.84       29.37      0.81 o
   2  -4   1     1774.72     1782.07     23.09 o
   3  -4   1     1417.38     1550.99     21.27 o
   4  -4   1       96.69      104.03      2.18 o
   5  -4   1      110.58       98.49      1.94 o
   6  -4   1        1.23        0.29      0.38 o
   7  -4   1       10.71       12.47      0.90 o
   8  -4   1       24.58       24.81      1.22 o
   9  -4   1       10.15        8.81      0.96 o
  10  -4   1        0.86        1.05      1.22 o
 -12  -3   1        2.84        4.71      1.57 o
 -11  -3   1        0.89        0.87      0.86 o
 -10  -3   1       52.39       45.50      2.03 o
  -9  -3   1        0.36       -0.65      0.65 o
  -8  -3   1      115.98      118.01      2.82 o
  -7  -3   1       17.79       17.45      0.62 o
  -6  -3   1       63.28       69.83      1.23 o
  -5  -3   1      528.67      511.59      6.29 o
  -4  -3   1       30.49       27.75      0.54 o
  -3  -3   1      459.47      461.14      5.62 o
  -2  -3   1       18.10       20.44      0.46 o
  -1  -3   1     1010.90      934.89     11.90 o
   0  -3   1     1778.06     1934.93     31.95 o
   1  -3   1       12.10       13.91      0.60 o
   2  -3   1      697.84      653.35      9.56 o
   3  -3   1      158.34      177.96      2.90 o
   4  -3   1      548.98      569.18      7.62 o
   5  -3   1       52.25       60.93      1.34 o
   6  -3   1      147.48      138.05      2.52 o
   7  -3   1       18.07       16.43      0.79 o
   8  -3   1        5.60        5.27      0.73 o
   9  -3   1       17.34       17.45      1.12 o
  10  -3   1        3.14        3.29      1.00 o
 -11  -2   1        4.40        5.93      1.31 o
 -10  -2   1        4.17        2.37      0.84 o
  -9  -2   1       23.90       21.76      2.27 o
  -8  -2   1      195.11      182.12      3.21 o
  -7  -2   1       46.37       42.91      0.95 o
  -6  -2   1      146.85      148.39      2.25 o
  -5  -2   1      171.21      175.41      2.53 o
  -4  -2   1        0.61        0.24      0.10 o
  -3  -2   1      188.28      227.74      2.60 o
  -2  -2   1     3733.32     3707.45     56.23 o
  -1  -2   1     5731.79     5895.05     99.74 o
   0  -2   1      153.52      236.83      2.87 o
   1  -2   1      819.73      869.05     14.84 o
   2  -2   1      362.58      487.39      8.54 o
   3  -2   1       35.78       30.54      0.72 o
   4  -2   1        3.19        8.06      0.46 o
   5  -2   1       14.68       26.80      0.87 o
   6  -2   1      138.13      136.57      2.75 o
   7  -2   1        1.13        1.16      0.50 o
   8  -2   1        1.46        3.87      0.67 o
   9  -2   1        0.01       -0.87      0.87 o
  10  -2   1       22.31       27.62      1.76 o
 -11  -1   1        4.80        4.54      1.57 o
 -10  -1   1        7.21        7.51      1.57 o
  -9  -1   1        0.02       -0.58      0.58 o
  -8  -1   1       13.00        8.27      0.90 o
  -7  -1   1        3.31        3.88      0.68 o
  -6  -1   1       42.07       44.51      0.93 o
  -5  -1   1      428.94      493.30      6.63 o
  -4  -1   1        0.13        0.33      0.12 o
  -3  -1   1      134.42      112.42      1.53 o
  -2  -1   1     2568.08     2602.48     28.33 o
  -1  -1   1        9.82       23.86      0.48 o
   0  -1   1     1119.11     1139.81     13.26 o
   1  -1   1      815.69      722.32     10.03 o
   3  -1   1     2550.92     2865.34     40.82 o
   4  -1   1      192.99      174.85      3.69 o
   5  -1   1      258.55      284.12      5.65 o
   6  -1   1       63.19       63.26      1.37 o
   7  -1   1      329.12      316.97      5.08 o
   8  -1   1        1.46        1.75      0.48 o
   9  -1   1      146.26      144.38      3.19 o
 -10   0   1       15.98       19.73      2.09 o
  -9   0   1        1.80        1.22      1.05 o
  -8   0   1       58.44       51.47      1.46 o
  -7   0   1      116.93      112.20      2.40 o
  -6   0   1        6.73        5.81      0.40 o
  -5   0   1       62.50       79.72      1.51 o
  -4   0   1     1372.88     1375.17     17.81 o
  -3   0   1      665.36      621.78      7.30 o
  -2   0   1     5200.09     5211.49    112.88 o
  -1   0   1     7734.45     6831.12    100.36 o
   0   0   1     1050.66      981.10     52.85 o
   1   0   1     7874.84     7495.70    217.04 o
   2   0   1     1601.16     1618.37     22.89 o
   3   0   1      115.17       74.45      1.29 o
   4   0   1      527.24      571.93      8.42 o
   5   0   1      305.46      305.11      4.69 o
   6   0   1      716.45      684.82     10.17 o
   7   0   1       75.43       75.79      1.57 o
   8   0   1        3.54        3.56      0.55 o
   9   0   1        1.31        0.08      0.45 o
  10   0   1        1.44        0.66      0.80 o
  11   0   1        0.73        1.75      1.22 o
 -10   1   1       20.89       19.20      2.09 o
  -9   1   1        0.34        2.79      1.22 o
  -8   1   1       53.76       44.75      1.58 o
  -7   1   1      496.58      464.81      7.11 o
  -6   1   1       19.33       16.69      0.63 o
  -5   1   1      450.68      404.74      5.50 o
  -4   1   1      631.64      616.77      8.16 o
  -3   1   1        1.43        2.66      0.18 o
  -2   1   1       53.66       37.54      0.82 o
  -1   1   1     7275.59     7386.33    230.29 o
   0   1   1     1987.74     2254.60     48.54 o
   1   1   1     7161.69     6714.36    211.78 o
   2   1   1     2763.39     2882.77     43.70 o
   3   1   1       96.21      109.81      2.01 o
   4   1   1     1285.90     1196.33     17.22 o
   5   1   1      561.45      583.72      8.61 o
   6   1   1      116.52      130.79      2.31 o
   7   1   1       16.45       15.66      0.69 o
   8   1   1       12.88       14.89      0.98 o
   9   1   1       14.37       14.86      0.75 o
  10   1   1       23.22       22.28      1.54 o
  11   1   1        4.02        6.11      1.57 o
  12   1   1        3.41        2.79      1.57 o
  -8   2   1        3.96        8.25      0.76 o
  -7   2   1      559.48      546.08      9.43 o
  -6   2   1      750.84      678.14     10.03 o
  -5   2   1       29.72       24.63      0.70 o
  -4   2   1     1120.20     1130.04     16.30 o
  -3   2   1      248.95      224.63      3.10 o
  -2   2   1     1282.53     1379.53     22.52 o
  -1   2   1     5616.85     6395.58    103.10 o
   0   2   1      286.60      315.00      5.32 o
   1   2   1        0.78       12.96      0.36 o
   2   2   1     1031.02     1063.27     10.87 o
   3   2   1     1582.52     1544.87     18.59 o
   4   2   1       81.07       78.48      1.25 o
   5   2   1     1740.22     1811.08     26.02 o
   6   2   1      113.76       99.61      1.83 o
   7   2   1       45.41       42.53      1.11 o
   8   2   1      230.61      219.58      3.73 o
   9   2   1        3.18        2.58      0.47 o
  10   2   1        5.76        6.64      0.99 o
  11   2   1        7.24        8.97      1.17 o
  12   2   1       13.64       15.19      2.09 o
  -9   3   1       14.68       15.36      1.57 o
  -8   3   1        8.02        6.59      1.40 o
  -7   3   1       38.35       30.63      1.48 o
  -6   3   1      136.14      139.30      3.33 o
  -5   3   1       83.55       76.05      1.65 o
  -4   3   1       45.36       48.61      1.14 o
  -3   3   1      481.31      620.28     10.34 o
  -2   3   1      390.45      402.52      8.32 o
  -1   3   1      410.44      350.12      7.16 o
   0   3   1     1334.00     1428.39     28.37 o
   1   3   1      915.27      824.98     14.38 o
   2   3   1     1106.20      986.71     11.78 o
   3   3   1      476.62      492.36      7.66 o
   4   3   1      709.12      673.94      8.17 o
   5   3   1       89.67      103.73      1.51 o
   6   3   1       75.28       65.83      1.21 o
   7   3   1       27.38       21.85      0.78 o
   8   3   1       39.45       43.80      1.19 o
   9   3   1       63.99       65.98      4.78 o
  10   3   1        7.77        8.34      1.04 o
  11   3   1        2.22        2.63      0.92 o
  12   3   1       12.96       13.27      1.92 o
  -9   4   1       40.10       39.11      3.32 o
  -8   4   1       18.30       19.78      1.37 o
  -7   4   1       46.88       46.38      1.55 o
  -6   4   1      682.71      626.04     10.85 o
  -5   4   1      208.14      202.64      3.91 o
  -4   4   1       47.96       61.47      1.30 o
  -3   4   1      888.89     1031.51     17.29 o
  -2   4   1       78.15       75.37      2.01 o
  -1   4   1      270.25      249.71      5.34 o
   0   4   1     1176.03     1102.84     21.99 o
   1   4   1       17.99       18.00      0.53 o
   2   4   1       24.05       33.46      0.69 o
   3   4   1        0.68        0.91      0.23 o
   4   4   1       74.95       98.14      1.43 o
   5   4   1      274.76      243.32      3.18 o
   6   4   1        5.27        7.52      0.47 o
   7   4   1       25.70       20.49      1.11 o
   8   4   1        4.82        3.47      0.59 o
   9   4   1       23.26       25.06      1.66 o
  10   4   1        0.76        1.81      0.80 o
  11   4   1        0.58        0.12      0.80 o
  12   4   1        1.95        1.57      1.40 o
  -9   5   1        3.73        4.89      1.75 o
  -8   5   1       18.11       21.89      1.42 o
  -7   5   1       21.44       14.84      1.13 o
  -6   5   1        0.00        1.06      0.71 o
  -5   5   1      112.97       98.64      3.84 o
  -4   5   1      177.72      159.90      3.90 o
  -3   5   1       85.11       81.60      1.82 o
  -2   5   1      258.82      247.27      4.45 o
  -1   5   1      115.47      147.43      3.48 o
   0   5   1      142.84      128.90      2.81 o
   1   5   1        9.32        2.82      0.27 o
   2   5   1     1588.31     1655.68     21.59 o
   3   5   1      146.29      139.61      2.37 o
   4   5   1       66.65       82.81      1.40 o
   5   5   1      465.25      548.80      7.57 o
   6   5   1        1.64        0.85      0.23 o
   7   5   1      103.18      112.68      1.90 o
   8   5   1       42.52       50.48      2.26 o
   9   5   1       24.39       20.28      1.34 o
  10   5   1      122.43      116.25     10.22 o
  11   5   1        0.60        0.78      0.80 o
  12   5   1        3.28        3.67      1.40 o
  -8   6   1       11.04       12.01      1.22 o
  -7   6   1        1.77        1.37      0.71 o
  -6   6   1       21.05       14.44      1.13 o
  -5   6   1      185.06      175.16      4.45 o
  -4   6   1       42.38       51.39      1.80 o
  -3   6   1       94.08       94.30      2.60 o
  -2   6   1      110.21       85.03      1.88 o
  -1   6   1      223.27      211.15      3.94 o
   0   6   1      117.10      128.07      3.34 o
   1   6   1        0.37        5.62      0.43 o
   2   6   1     1254.24     1394.83     16.75 o
   3   6   1      330.51      297.67      4.15 o
   4   6   1      164.47      205.99      3.06 o
   5   6   1       65.02       69.02      1.28 o
   6   6   1       31.43       35.04      0.86 o
   7   6   1        0.03       -0.33      0.33 o
   8   6   1      181.42      180.55      4.75 o
   9   6   1       13.12       12.81      1.09 o
  10   6   1        1.89        1.57      0.80 o
  11   6   1        2.70        2.38      1.92 o
  12   6   1        0.22       -1.22      1.22 o
  -8   7   1        1.73        0.52      1.40 o
  -7   7   1        0.01       -0.03      0.87 o
  -6   7   1      122.54      101.98      3.15 o
  -5   7   1        8.66        5.78      0.87 o
  -4   7   1      361.54      326.34      7.47 o
  -3   7   1      111.14      124.11      3.36 o
  -2   7   1        4.74        2.54      0.58 o
  -1   7   1      406.71      339.39      7.75 o
   0   7   1        4.19        6.96      0.82 o
   1   7   1     1282.10     1314.31     22.01 o
   2   7   1      190.49      210.31      2.74 o
   3   7   1      134.68      155.98      2.14 o
   4   7   1      156.12      138.97      2.36 o
   5   7   1      375.40      406.87      6.49 o
   6   7   1      203.46      208.78      3.62 o
   7   7   1        0.47        1.44      0.49 o
   8   7   1      258.75      243.21      5.56 o
   9   7   1        5.80        7.44      0.92 o
  10   7   1        0.57        0.86      1.31 o
  11   7   1        7.76        8.48      1.17 o
  12   7   1       16.58       20.77      2.27 o
  -7   8   1        0.51       -0.17      0.84 o
  -6   8   1        0.02       -0.11      1.05 o
  -5   8   1      124.42      115.67      3.52 o
  -4   8   1       64.51       60.33      2.22 o
  -3   8   1      101.90       97.28      2.90 o
  -2   8   1       36.46       44.41      3.84 o
  -1   8   1       77.82       81.15      2.48 o
   0   8   1     1413.08     1271.09     25.73 o
   1   8   1        5.22        7.46      0.55 o
   2   8   1        5.96        4.75      0.42 o
   3   8   1       74.75       77.24      1.40 o
   4   8   1       40.75       28.68      0.73 o
   5   8   1       30.20       21.31      0.71 o
   6   8   1       74.81       77.39      1.73 o
   7   8   1        5.43        4.48      0.54 o
   8   8   1       70.94       65.57      1.94 o
   9   8   1        3.84        4.48      0.73 o
  10   8   1        0.03        0.51      0.80 o
  11   8   1        2.83        1.45      0.84 o
  -6   9   1        0.19        0.48      1.31 o
  -5   9   1       21.33       20.10      1.66 o
  -4   9   1       59.04       55.29      2.22 o
  -3   9   1      138.01      146.61      4.07 o
  -2   9   1       10.87        7.23      0.87 o
  -1   9   1       21.66       17.92      1.26 o
   0   9   1      376.58      342.09      7.72 o
   1   9   1       52.84       42.27      1.68 o
   2   9   1       23.33       26.01      0.89 o
   3   9   1      178.68      145.13      4.19 o
   4   9   1      283.15      276.65      4.51 o
   5   9   1       54.82       63.80      1.34 o
   6   9   1       27.95       22.74      0.79 o
   7   9   1        0.01        0.56      0.43 o
   8   9   1       60.32       63.70      3.28 o
   9   9   1       13.19       13.02      0.95 o
  10   9   1       12.68       16.01      1.48 o
  11   9   1        0.61        0.00      1.05 o
  -5  10   1       30.58       37.71      3.32 o
  -4  10   1        4.37        1.92      0.74 o
  -3  10   1       20.01       23.42      1.51 o
  -2  10   1        1.33        0.35      0.61 o
  -1  10   1       11.55       20.81      1.34 o
   0  10   1      179.54      188.47      4.87 o
   1  10   1      363.09      369.57      8.32 o
   2  10   1       18.58       19.81      1.22 o
   3  10   1       23.55       19.58      1.00 o
   4  10   1      443.59      383.27      6.08 o
   5  10   1       19.14       23.63      0.87 o
   6  10   1       57.24       57.27      1.31 o
   7  10   1        7.49        7.13      0.56 o
   8  10   1        0.36       -0.61      0.61 o
   9  10   1        7.54        7.13      0.82 o
  10  10   1        3.59        2.41      0.72 o
  11  10   1        1.56        0.17      1.05 o
  -4  11   1       21.74       17.28      2.44 o
  -3  11   1       14.57       15.97      1.32 o
  -2  11   1        0.18        1.13      0.79 o
  -1  11   1       11.30       14.05      1.26 o
   0  11   1        0.00        1.02      0.67 o
   1  11   1        2.87        5.25      0.87 o
   2  11   1       20.06       19.32      1.26 o
   3  11   1        3.84        5.67      1.13 o
   4  11   1       75.27       65.18      3.75 o
   5  11   1       47.77       49.09      1.26 o
   6  11   1        1.65        1.23      0.42 o
   7  11   1        2.45        1.75      0.51 o
   8  11   1        4.51        4.82      0.74 o
   9  11   1        7.87        7.86      0.84 o
  10  11   1        0.00       -0.43      0.80 o
  -2  12   1       52.01       49.77      2.35 o
  -1  12   1        5.78        2.41      0.87 o
   0  12   1       17.49       15.58      1.26 o
   1  12   1        6.11        5.17      0.96 o
   2  12   1        8.03        5.47      0.87 o
   3  12   1       37.14       43.11      1.97 o
   4  12   1       11.58       11.55      1.13 o
   5  12   1       22.76       18.57      1.42 o
   6  12   1        0.55        0.17      0.38 o
   7  12   1       15.43       17.21      0.96 o
   8  12   1        0.06        0.03      0.60 o
   9  12   1        0.95        1.92      0.84 o
  10  12   1        1.36        1.92      0.87 o
   0  13   1        1.82        2.93      1.22 o
   1  13   1        3.03        4.38      1.57 o
   2  13   1       26.10       21.34      2.88 o
   3  13   1        5.00        7.12      1.03 o
   4  13   1        7.49       12.04      2.27 o
   5  13   1        7.03        5.53      1.05 o
   6  13   1       21.27       23.86      1.84 o
   7  13   1       25.87       24.79      2.44 o
   8  13   1       26.22       26.54      2.44 o
   9  13   1       38.11       49.02      2.00 o
   3  14   1       53.97       56.40      3.14 o
   4  14   1        1.86        2.62      1.22 o
   5  14   1        3.74        3.67      1.22 o
   6  14   1       20.95       19.90      2.27 o
   8  14   1        7.06        6.63      1.75 o
  -7 -14   2        7.40       10.40      1.06 o
  -6 -14   2        1.65       -1.57      1.57 o
  -5 -14   2        1.12        1.92      1.57 o
  -4 -14   2        0.28        0.70      1.40 o
   1 -14   2        4.23        7.86      1.92 o
  -8 -13   2        0.13        0.25      0.84 o
  -7 -13   2       10.40        9.65      1.03 o
  -6 -13   2        6.63        7.11      1.92 o
  -5 -13   2        5.62        3.91      0.76 o
  -4 -13   2        3.14        0.35      1.22 o
  -3 -13   2        1.08        1.67      0.84 o
  -2 -13   2        5.68        8.55      1.40 o
   0 -13   2        0.29        1.75      1.57 o
  -9 -12   2        0.21       -0.12      0.84 o
  -8 -12   2        4.75        6.58      1.00 o
  -7 -12   2        0.05       -0.31      0.74 o
  -6 -12   2        1.67        1.55      0.68 o
  -5 -12   2        0.22       -0.09      1.05 o
  -4 -12   2        8.79        9.45      0.88 o
  -3 -12   2        8.17        7.61      0.62 o
  -2 -12   2        0.03        0.01      0.63 o
  -1 -12   2        0.83        0.10      0.68 o
   0 -12   2        5.09        4.66      1.00 o
   1 -12   2        0.00        0.17      1.57 o
 -10 -11   2        6.32        8.63      1.31 o
  -9 -11   2        8.79       11.21      1.22 o
  -8 -11   2       27.89       36.75      1.76 o
  -7 -11   2        0.33        0.19      0.63 o
  -6 -11   2        1.88        1.54      0.65 o
  -5 -11   2       43.76       47.85      1.64 o
  -4 -11   2        3.92        3.75      0.54 o
  -3 -11   2        1.23        0.24      0.38 o
  -2 -11   2        0.03       -0.15      0.34 o
  -1 -11   2        1.88        2.49      0.55 o
   0 -11   2        0.53        1.03      0.96 o
   1 -11   2       10.16        8.68      1.22 o
   2 -11   2        0.02        0.97      0.84 o
   3 -11   2        0.19        0.00      1.40 o
 -10 -10   2        5.14        3.94      0.96 o
  -9 -10   2        1.08       -0.36      0.80 o
  -8 -10   2       16.55       20.17      1.18 o
  -7 -10   2        7.27        6.31      0.76 o
  -6 -10   2       18.35       17.35      1.26 o
  -5 -10   2       28.90       27.31      1.00 o
  -4 -10   2       94.77       80.68      1.61 o
  -3 -10   2        5.84        0.56      0.40 o
  -2 -10   2       62.94       58.05      1.48 o
  -1 -10   2       32.79       35.27      0.96 o
   0 -10   2        0.10        0.16      0.54 o
   1 -10   2       24.66       24.44      2.44 o
   2 -10   2        0.05       -0.06      0.71 o
   3 -10   2       57.34       67.42      2.97 o
   4 -10   2       34.92       41.73      3.32 o
 -11  -9   2       23.80       25.14      2.09 o
 -10  -9   2        4.08        3.32      1.22 o
  -9  -9   2        9.97       13.19      1.00 o
  -8  -9   2       13.57       10.40      0.92 o
  -7  -9   2        9.17       12.48      0.92 o
  -6  -9   2       21.24       16.95      1.05 o
  -5  -9   2       36.79       34.34      1.11 o
  -4  -9   2       10.92        9.49      0.65 o
  -3  -9   2        2.40        0.85      0.39 o
  -2  -9   2       55.33       72.65      1.57 o
  -1  -9   2       11.28        8.31      0.51 o
   0  -9   2      184.12      187.17      3.26 o
   1  -9   2      140.57      165.83      3.59 o
   2  -9   2       31.95       41.04      1.80 o
   3  -9   2       51.53       55.00      2.22 o
   4  -9   2       38.70       38.60      2.18 o
   5  -9   2       34.93       37.19      3.32 o
   6  -9   2        0.49        1.40      1.40 o
 -11  -8   2        2.64        6.11      1.57 o
 -10  -8   2       38.05       41.39      2.01 o
  -9  -8   2       67.12       67.53      2.27 o
  -8  -8   2       11.46       12.27      0.92 o
  -7  -8   2       98.43       98.18      2.50 o
  -6  -8   2      122.85      109.04      2.66 o
  -5  -8   2      370.82      338.66      4.87 o
  -4  -8   2      135.76      133.51      2.22 o
  -3  -8   2       96.37      110.95      1.90 o
  -2  -8   2      132.43      134.55      2.22 o
  -1  -8   2      297.18      287.14      4.61 o
   0  -8   2      156.85      166.60      4.19 o
   1  -8   2      619.78      582.03      8.90 o
   2  -8   2      242.55      245.59      4.84 o
   3  -8   2        0.21        1.35      0.71 o
   4  -8   2       73.93       70.34      2.56 o
   5  -8   2       42.98       39.72      1.93 o
   6  -8   2        3.76        5.59      1.75 o
   7  -8   2        0.75        3.32      1.75 o
 -11  -7   2        9.70       11.52      1.75 o
 -10  -7   2        4.32        7.31      1.04 o
  -9  -7   2        1.15        1.13      1.05 o
  -8  -7   2        7.69        8.39      1.20 o
  -7  -7   2       61.85       56.21      1.50 o
  -6  -7   2       30.64       27.11      0.96 o
  -5  -7   2       66.06       64.32      1.27 o
  -4  -7   2      366.55      356.73      5.05 o
  -3  -7   2       28.37       33.00      0.85 o
  -2  -7   2      123.65      134.64      2.17 o
  -1  -7   2      170.56      150.07      2.49 o
   0  -7   2        1.85        2.50      1.25 o
   1  -7   2        0.88        3.04      0.34 o
   2  -7   2        9.71       15.53      0.68 o
   3  -7   2       44.63       46.50      1.43 o
   4  -7   2        3.68        5.26      0.84 o
   5  -7   2       36.25       34.20      1.76 o
   6  -7   2        1.76        1.06      0.80 o
   7  -7   2        7.38        6.11      1.75 o
 -12  -6   2        4.76        4.19      1.40 o
 -11  -6   2        3.86        2.97      1.40 o
 -10  -6   2        1.26       -0.55      0.71 o
  -9  -6   2        5.95        4.08      0.92 o
  -8  -6   2        0.26       -0.30      0.55 o
  -7  -6   2      387.73      372.97      6.33 o
  -6  -6   2       22.92       21.27      0.71 o
  -5  -6   2       37.79       32.06      0.80 o
  -4  -6   2        1.47        1.87      0.30 o
  -3  -6   2        3.99        4.17      0.76 o
  -2  -6   2      140.29      165.21      2.49 o
  -1  -6   2      217.32      194.40      3.25 o
   0  -6   2      837.38      791.30     13.49 o
   1  -6   2      102.05      108.13      2.30 o
   2  -6   2      313.64      346.02      6.82 o
   3  -6   2       37.20       29.42      0.93 o
   4  -6   2        4.31        5.27      0.50 o
   5  -6   2        0.88        0.39      0.53 o
   6  -6   2       14.24       19.50      1.10 o
   7  -6   2       49.05       40.95      1.91 o
   8  -6   2        5.84        4.91      1.04 o
 -12  -5   2        0.95        1.57      1.22 o
 -11  -5   2        0.10       -0.87      0.87 o
 -10  -5   2        6.84        7.26      1.04 o
  -9  -5   2       12.15       12.85      0.96 o
  -8  -5   2      208.05      194.34      4.94 o
  -7  -5   2        3.39        3.96      0.74 o
  -6  -5   2       24.40       27.64      0.78 o
  -5  -5   2        3.52        2.85      0.25 o
  -4  -5   2        6.41       13.42      0.59 o
  -3  -5   2        9.84        4.89      0.45 o
  -2  -5   2        5.40        7.33      1.05 o
  -1  -5   2     1947.82     2116.91     30.69 o
   0  -5   2      519.97      535.84      9.24 o
   1  -5   2      440.53      430.72      7.55 o
   2  -5   2      310.32      333.95      5.21 o
   3  -5   2      274.67      310.69      4.94 o
   4  -5   2        7.37        9.90      0.55 o
   5  -5   2       85.27       92.78      1.97 o
   6  -5   2      151.23      144.66      2.80 o
   7  -5   2       46.24       52.31      2.21 o
   8  -5   2       17.73       20.11      1.82 o
   9  -5   2        0.14       -1.05      1.05 o
 -12  -4   2        0.80        0.35      1.22 o
 -11  -4   2        0.55        0.15      0.80 o
 -10  -4   2        0.00       -0.47      0.71 o
  -9  -4   2      277.93      272.62      7.24 o
  -8  -4   2      125.24      125.39      2.98 o
  -7  -4   2        4.70        6.18      0.63 o
  -6  -4   2       10.75       12.69      0.50 o
  -5  -4   2       49.51       54.43      1.05 o
  -4  -4   2       43.63       58.64      0.86 o
  -3  -4   2        9.50       16.19      0.49 o
  -2  -4   2       54.75       43.81      0.94 o
  -1  -4   2     4052.76     4386.31     63.18 o
   0  -4   2      121.43      134.04      2.57 o
   1  -4   2      459.94      487.15      7.23 o
   2  -4   2      139.05      105.65      1.91 o
   3  -4   2      132.01      138.20      2.66 o
   4  -4   2       19.14       23.67      0.93 o
   5  -4   2       19.76       21.78      0.84 o
   6  -4   2      122.28      129.18      2.50 o
   7  -4   2      138.35      126.59      2.57 o
   8  -4   2       79.82       79.56      2.27 o
   9  -4   2       34.91       37.93      1.79 o
  10  -4   2        0.13        0.17      1.22 o
 -11  -3   2        3.54        5.60      1.13 o
 -10  -3   2        0.24       -0.56      0.56 o
  -9  -3   2       84.56       76.29      2.92 o
  -8  -3   2      245.00      224.86      4.64 o
  -7  -3   2      177.25      174.54      3.02 o
  -6  -3   2      121.57      103.82      1.68 o
  -5  -3   2        0.21        0.20      0.22 o
  -4  -3   2       39.34       39.36      0.69 o
  -3  -3   2      597.58      693.71      8.24 o
  -2  -3   2     2734.70     2809.70     50.22 o
  -1  -3   2     1058.45     1046.33     13.35 o
   0  -3   2       53.58       43.75      0.87 o
   1  -3   2      526.63      522.99      7.71 o
   2  -3   2      313.58      323.79      4.91 o
   3  -3   2        0.51        1.26      0.28 o
   4  -3   2      145.49      175.99      2.94 o
   5  -3   2      201.79      233.91      3.85 o
   6  -3   2       74.81       75.65      1.63 o
   7  -3   2        0.37        1.15      0.45 o
   8  -3   2        0.63       -0.55      0.60 o
   9  -3   2        8.34        7.36      0.95 o
  10  -3   2        1.96        3.84      1.40 o
 -11  -2   2        0.14        1.22      1.40 o
 -10  -2   2       12.87       15.36      2.09 o
  -9  -2   2        6.60        5.23      0.77 o
  -8  -2   2       29.32       30.56      1.89 o
  -7  -2   2       91.96       76.47      1.59 o
  -6  -2   2      331.94      321.63      4.46 o
  -5  -2   2      626.67      692.81      8.21 o
  -4  -2   2      334.94      359.39      4.32 o
  -3  -2   2      845.68      764.67      9.99 o
  -2  -2   2      189.20      218.54      3.34 o
  -1  -2   2     9008.10     9180.19    145.05 o
   0  -2   2     2420.98     2481.69     28.70 o
   1  -2   2       29.84       47.74      0.89 o
   2  -2   2      835.92      809.52     11.74 o
   3  -2   2       50.43       51.79      1.04 o
   4  -2   2     1568.06     1600.92     23.08 o
   5  -2   2       85.90       99.51      1.89 o
   6  -2   2        9.97       13.61      0.65 o
   7  -2   2      351.61      347.74      5.62 o
   8  -2   2       33.13       37.64      1.23 o
   9  -2   2        0.08       -0.47      0.47 o
  10  -2   2        3.37        1.40      0.86 o
 -10  -1   2       10.51       11.00      1.75 o
  -9  -1   2       36.98       35.42      2.88 o
  -8  -1   2        1.95        0.49      0.75 o
  -7  -1   2       40.80       41.13      0.91 o
  -6  -1   2       92.26       82.51      1.40 o
  -5  -1   2        0.03        2.76      0.33 o
  -4  -1   2      134.63      152.23      1.92 o
  -3  -1   2      333.11      310.71      4.03 o
  -2  -1   2      327.81      288.90      5.20 o
  -1  -1   2     2505.47     2458.66     26.74 o
   0  -1   2     1586.96     1631.18     23.60 o
   1  -1   2      811.29      805.76     11.61 o
   2  -1   2      201.93      198.98      4.49 o
   3  -1   2       14.12        5.25      0.37 o
   4  -1   2       89.82       87.35      1.81 o
   5  -1   2      298.64      321.70      5.67 o
   6  -1   2       49.69       38.61      1.21 o
   7  -1   2       11.83        9.90      0.71 o
   8  -1   2       35.71       36.87      1.31 o
   9  -1   2        2.95        4.57      0.73 o
  10  -1   2       48.71       47.22      1.68 o
  11  -1   2       11.39       11.17      1.92 o
 -10   0   2        2.81        1.05      1.22 o
  -9   0   2       13.13       12.57      1.75 o
  -8   0   2       27.13       23.83      1.48 o
  -7   0   2       62.93       62.94      1.26 o
  -6   0   2      156.31      163.93      2.46 o
  -5   0   2       56.01       46.78      1.00 o
  -4   0   2     1691.82     1797.89     20.82 o
  -3   0   2      640.18      656.11      8.34 o
  -2   0   2       11.89       16.97      0.50 o
  -1   0   2      390.14      389.30      5.79 o
   0   0   2     1370.93     1459.72     15.96 o
   1   0   2      626.47      708.53     10.23 o
   2   0   2     3389.87     3263.84     44.01 o
   3   0   2      576.62      664.98      9.67 o
   4   0   2       25.29       59.62      1.13 o
   5   0   2      276.04      256.35      4.03 o
   6   0   2      709.05      762.83     11.28 o
   7   0   2      327.99      302.49      4.82 o
   8   0   2        5.17        6.00      0.56 o
   9   0   2        0.45        0.60      0.50 o
  10   0   2        3.21        3.35      0.86 o
  11   0   2       30.67       33.00      2.62 o
 -10   1   2        0.22       -1.22      1.22 o
  -9   1   2        0.28        0.70      1.05 o
  -8   1   2       13.92       16.81      1.13 o
  -7   1   2        3.02        3.10      1.15 o
  -6   1   2      156.75      164.01      2.48 o
  -5   1   2      289.44      356.32      5.03 o
  -4   1   2      160.68      170.71      2.43 o
  -3   1   2     4460.36     4753.04     84.09 o
  -2   1   2       41.44       31.55      0.59 o
  -1   1   2     1879.83     1873.49     30.95 o
   0   1   2       23.10       16.86      0.31 o
   1   1   2      898.28      954.63     16.73 o
   2   1   2    23299.38    19598.96    689.26 o
   3   1   2       16.43       15.71      0.44 o
   4   1   2      536.54      667.61      9.74 o
   5   1   2        7.83        1.69      0.26 o
   6   1   2      401.20      403.01      6.16 o
   7   1   2        5.96       11.18      0.59 o
   8   1   2        2.31        1.70      0.44 o
   9   1   2       28.75       29.72      1.07 o
  10   1   2        5.22        5.05      0.77 o
  11   1   2       17.92       16.41      1.92 o
  -9   2   2        6.17        8.20      1.57 o
  -8   2   2      341.66      312.33     13.45 o
  -7   2   2        4.77        4.80      0.59 o
  -6   2   2      130.24      128.99      2.63 o
  -5   2   2        1.99        3.68      0.35 o
  -4   2   2       12.03        9.85      0.37 o
  -3   2   2     2036.23     1952.24     32.18 o
  -2   2   2      725.20      746.91     13.49 o
  -1   2   2      463.45      431.03      6.99 o
   0   2   2      286.03      317.37      6.84 o
   1   2   2     1928.23     1967.58     28.68 o
   2   2   2      122.12      148.34      1.74 o
   3   2   2      831.46      825.25     10.80 o
   4   2   2      224.16      226.78      4.18 o
   5   2   2       42.13       74.77      1.44 o
   6   2   2      494.93      571.56      8.58 o
   7   2   2       40.10       35.62      1.00 o
   8   2   2      236.00      227.62      3.86 o
   9   2   2       36.92       40.79      1.24 o
  10   2   2       21.88       24.16      4.19 o
  11   2   2        3.03        1.75      1.22 o
  12   2   2        4.15        3.14      1.40 o
  -8   3   2       11.84        6.41      0.80 o
  -7   3   2      397.19      380.54      8.09 o
  -6   3   2      516.81      478.85      9.89 o
  -5   3   2        3.75        3.49      0.49 o
  -4   3   2      276.40      327.10      9.28 o
  -3   3   2      584.85      616.60     12.92 o
  -2   3   2     7165.55     7634.84    150.91 o
  -1   3   2      941.04     1017.97     16.95 o
   0   3   2     2332.81     2498.41     49.24 o
   1   3   2      201.24      196.44      9.82 o
   2   3   2       49.05       54.52      0.90 o
   3   3   2      336.67      341.43      4.63 o
   4   3   2      932.47      967.54     12.68 o
   5   3   2      222.54      248.71      3.93 o
   6   3   2       78.19       88.88      1.72 o
   7   3   2      415.71      421.32      6.51 o
   8   3   2      187.46      175.70      3.10 o
   9   3   2       20.92       26.92      1.00 o
  10   3   2      120.92      118.37      7.34 o
  11   3   2        3.71        3.49      1.22 o
  12   3   2       13.65       17.81      2.09 o
  -9   4   2        8.24        8.73      1.92 o
  -8   4   2       16.73       15.89      1.40 o
  -7   4   2       74.52       66.01      2.79 o
  -6   4   2      128.91      125.96      4.37 o
  -5   4   2       52.27       49.24      2.10 o
  -4   4   2       49.95       65.61      1.93 o
  -3   4   2      202.57      220.63      4.91 o
  -2   4   2     1077.90     1266.53     27.14 o
  -1   4   2     1373.89     1514.40     30.14 o
   0   4   2     1645.13     1754.36     34.74 o
   1   4   2      275.15      307.00      9.64 o
   2   4   2     1191.14     1180.27     17.74 o
   3   4   2     1245.10     1370.99     17.77 o
   4   4   2      757.70      802.20     10.58 o
   5   4   2     1129.52     1154.48     15.15 o
   6   4   2        0.12        0.19      0.23 o
   7   4   2        0.97        1.71      0.48 o
   8   4   2      368.07      390.23      6.90 o
   9   4   2       36.95       33.71      1.54 o
  10   4   2       40.39       44.34      4.63 o
  11   4   2        0.79        0.17      1.05 o
  12   4   2        0.35       -1.05      1.05 o
  -9   5   2        7.38       10.30      2.09 o
  -8   5   2       42.37       40.89      1.87 o
  -7   5   2        2.78        4.58      0.74 o
  -6   5   2      143.97      146.31      3.82 o
  -5   5   2      598.36      593.40     14.99 o
  -4   5   2      230.09      214.24      4.95 o
  -3   5   2        3.43        0.52      0.31 o
  -2   5   2      152.65      168.65      3.90 o
  -1   5   2     2424.02     2577.03     50.95 o
   0   5   2     2891.20     3264.50     64.40 o
   1   5   2      913.55      881.31     17.75 o
   2   5   2     2458.92     2599.32     65.17 o
   3   5   2       21.09       13.58      0.65 o
   4   5   2      301.57      323.76      4.55 o
   5   5   2       70.76       83.92      1.31 o
   6   5   2       27.93       22.77      0.68 o
   7   5   2        7.52        2.99      0.54 o
   8   5   2       13.25       13.77      0.72 o
   9   5   2        3.70        3.90      0.54 o
  10   5   2        1.76        1.84      0.80 o
  11   5   2       43.31       37.54      2.62 o
  12   5   2        2.42        2.44      1.40 o
  -8   6   2        0.22        0.34      0.74 o
  -7   6   2       31.82       35.19      1.76 o
  -6   6   2       95.07       92.28      2.85 o
  -5   6   2      125.11      130.43      3.53 o
  -4   6   2      832.04      817.44     16.95 o
  -3   6   2      794.68      732.11     15.16 o
  -2   6   2       49.71       83.37      2.31 o
  -1   6   2       51.71       42.56      1.38 o
   0   6   2      601.08      642.57     13.21 o
   1   6   2      746.36      831.43     14.02 o
   2   6   2      724.22      736.92     18.56 o
   3   6   2     1148.21     1188.79     16.03 o
   4   6   2       50.13       52.88      0.98 o
   5   6   2      228.26      272.75      3.94 o
   6   6   2        0.90        0.66      0.35 o
   7   6   2       20.95       16.02      0.66 o
   8   6   2       56.33       49.10      1.33 o
   9   6   2        1.61        0.27      0.67 o
  10   6   2        7.80        6.08      1.40 o
  11   6   2        0.36       -1.05      1.05 o
  12   6   2        5.26        5.41      1.57 o
  -8   7   2        5.25        6.81      1.22 o
  -7   7   2        2.31        3.90      0.87 o
  -6   7   2        0.19        0.73      0.61 o
  -5   7   2        5.27        2.93      0.71 o
  -4   7   2       35.55       37.64      1.64 o
  -3   7   2       20.24       25.00      1.26 o
  -2   7   2       29.89       23.64      1.13 o
  -1   7   2      947.37      970.75     19.84 o
   0   7   2      224.06      248.94      5.63 o
   1   7   2      110.88       75.52      1.70 o
   2   7   2       12.21        6.69      0.58 o
   3   7   2     1625.36     1805.85     21.65 o
   4   7   2      192.44      213.99      3.19 o
   5   7   2       41.30       41.53      1.10 o
   6   7   2        4.62        3.60      0.45 o
   7   7   2      410.81      411.17      6.65 o
   8   7   2       49.61       48.62      1.36 o
   9   7   2       65.63       56.16      2.14 o
  10   7   2        0.29       -0.25      0.87 o
  11   7   2        1.21        0.35      1.05 o
  12   7   2        3.56        2.44      1.40 o
  -7   8   2       12.90       17.10      2.27 o
  -6   8   2       67.36       66.16      2.48 o
  -5   8   2       60.16       45.74      2.53 o
  -4   8   2        9.04        9.27      1.83 o
  -3   8   2       12.47       10.79      0.96 o
  -2   8   2      370.39      387.15      8.65 o
  -1   8   2       43.07       36.10      1.51 o
   0   8   2       33.17       54.80      1.89 o
   1   8   2       66.05       73.93      1.72 o
   2   8   2       70.38       43.57      4.67 o
   3   8   2      148.48      138.29      2.45 o
   4   8   2      146.88      176.89      3.40 o
   5   8   2       19.75       25.61      0.86 o
   6   8   2      242.43      217.56      3.79 o
   7   8   2      210.33      189.55      3.44 o
   8   8   2       35.99       31.75      1.12 o
   9   8   2       81.09       73.58      2.10 o
  10   8   2        0.01        0.83      0.80 o
  11   8   2        0.45       -0.35      1.05 o
  -6   9   2       28.27       29.86      1.76 o
  -5   9   2       64.47       61.88      2.48 o
  -4   9   2       31.83       32.07      2.97 o
  -3   9   2      148.40      133.17      3.82 o
  -2   9   2      150.75      130.26      3.65 o
  -1   9   2     1687.46     1671.39     33.87 o
   0   9   2       65.34       67.83      2.22 o
   1   9   2      611.62      646.30     13.66 o
   2   9   2      188.60      176.32      4.63 o
   3   9   2      403.88      365.16      6.70 o
   4   9   2       16.79       14.72      1.03 o
   5   9   2        3.19        4.18      0.47 o
   6   9   2       32.44       37.14      0.97 o
   7   9   2      137.49      135.41      2.85 o
   8   9   2        0.17        0.39      0.68 o
   9   9   2        0.59        1.40      0.61 o
  10   9   2        0.74        2.27      0.84 o
  11   9   2        0.26       -0.52      1.05 o
  -5  10   2        2.54        2.44      1.31 o
  -4  10   2       16.12       15.39      2.27 o
  -3  10   2        0.17        0.11      0.67 o
  -2  10   2        8.93        9.38      1.00 o
  -1  10   2       10.82        9.27      1.00 o
   0  10   2        0.32        1.71      0.67 o
   1  10   2      209.46      211.26      5.25 o
   2  10   2       43.37       36.48      1.55 o
   3  10   2        0.36        0.56      1.48 o
   4  10   2       12.81        8.23      0.87 o
   5  10   2       19.55       18.77      0.71 o
   6  10   2       14.62       18.09      0.94 o
   7  10   2        0.09       -0.27      0.37 o
   8  10   2       13.75       12.74      0.92 o
   9  10   2        0.35       -0.43      0.56 o
  10  10   2        2.85        4.96      0.79 o
  11  10   2        0.97       -0.35      1.05 o
  -4  11   2        5.84        2.97      1.57 o
  -3  11   2       12.24       10.37      1.92 o
  -2  11   2       41.60       40.86      1.97 o
  -1  11   2       12.04       10.37      1.09 o
   0  11   2       12.96       11.96      1.13 o
   1  11   2       38.36       43.89      2.01 o
   2  11   2        3.74        4.57      0.87 o
   3  11   2       25.91       24.11      1.38 o
   4  11   2       48.30       48.64      1.97 o
   5  11   2        1.36        1.69      0.74 o
   6  11   2       32.86       41.63      1.27 o
   7  11   2        8.58       11.16      0.63 o
   8  11   2        3.03        1.50      0.63 o
   9  11   2       19.43       24.00      1.20 o
  10  11   2        2.08        3.11      0.87 o
  -2  12   2       23.76       24.90      1.55 o
  -1  12   2        2.94        2.97      0.87 o
   0  12   2       18.40       15.08      1.26 o
   1  12   2       12.75       14.39      1.22 o
   2  12   2       26.40       32.47      2.71 o
   3  12   2       50.64       48.48      2.10 o
   4  12   2       26.11       17.72      1.32 o
   5  12   2        0.78        1.82      1.13 o
   6  12   2       25.33       21.50      1.22 o
   7  12   2        0.32       -0.16      0.69 o
   8  12   2        5.98        7.93      0.79 o
   9  12   2        0.15       -0.58      0.58 o
  10  12   2        0.00        0.22      0.87 o
  -1  13   2        2.58        2.09      1.57 o
   0  13   2       47.39       50.17      5.24 o
   1  13   2        0.36        0.78      0.80 o
   2  13   2        4.58        3.58      1.40 o
   3  13   2       15.70       17.50      1.83 o
   4  13   2        4.02        2.30      0.87 o
   5  13   2        2.91        2.23      1.13 o
   6  13   2       23.58       21.66      1.25 o
   7  13   2       13.17       15.87      1.66 o
   8  13   2        1.28        0.00      1.22 o
   9  13   2       17.26       20.25      2.44 o
   3  14   2       39.87       44.54      2.22 o
   4  14   2       18.01       26.68      3.75 o
   5  14   2        7.87        4.36      1.22 o
   6  14   2       12.48       15.84      1.29 o
   6  15   2       13.34       11.70      2.09 o
  -6 -14   3       16.46       15.43      1.31 o
  -5 -14   3       10.18       14.49      2.27 o
  -4 -14   3        0.76       -0.35      1.40 o
  -8 -13   3       32.43       41.42      2.79 o
  -7 -13   3       26.15       29.51      1.71 o
  -6 -13   3        3.66        4.26      1.13 o
  -5 -13   3        0.14       -0.31      0.74 o
  -4 -13   3        0.35        0.08      0.61 o
  -3 -13   3        8.00        7.53      1.09 o
  -2 -13   3       25.89       28.82      1.80 o
  -1 -13   3       17.16       21.12      2.62 o
   0 -13   3        8.23        5.06      1.92 o
   1 -13   3       13.30       16.58      2.44 o
  -9 -12   3       12.52       10.90      1.29 o
  -8 -12   3       24.87       32.44      1.76 o
  -7 -12   3        0.30       -0.46      1.22 o
  -6 -12   3        1.30        0.59      0.74 o
  -5 -12   3        0.41        0.06      1.14 o
  -4 -12   3       35.46       35.92      1.53 o
  -3 -12   3        0.56        1.30      0.55 o
  -2 -12   3        0.97        0.92      0.40 o
  -1 -12   3        6.19        6.10      0.76 o
   0 -12   3       24.55       26.40      2.09 o
   1 -12   3        0.84        1.75      1.57 o
 -10 -11   3        1.29        3.25      1.04 o
  -9 -11   3        1.01        1.94      0.96 o
  -8 -11   3        9.61       11.55      1.17 o
  -7 -11   3       18.94       20.13      1.19 o
  -6 -11   3        0.43        0.33      0.65 o
  -5 -11   3        0.15        0.67      0.86 o
  -4 -11   3       21.62       21.89      0.96 o
  -3 -11   3        2.34        0.02      0.54 o
  -2 -11   3       44.61       55.14      1.31 o
  -1 -11   3        0.41       -0.05      0.38 o
   0 -11   3       49.53       46.76      1.52 o
   1 -11   3       54.11       50.29      3.67 o
   2 -11   3        0.94        1.57      1.57 o
   3 -11   3        0.02        0.87      1.57 o
 -10 -10   3        0.29       -0.09      0.86 o
  -9 -10   3        2.17        3.73      0.92 o
  -8 -10   3        2.30        1.95      0.71 o
  -7 -10   3        2.45        1.95      1.02 o
  -6 -10   3        0.18        0.94      0.60 o
  -5 -10   3       11.52       10.60      0.90 o
  -4 -10   3       15.35       15.52      0.82 o
  -3 -10   3       18.18       10.43      0.61 o
  -2 -10   3       40.36       38.00      1.11 o
  -1 -10   3        9.58        6.00      0.52 o
   0 -10   3        1.03        0.99      0.38 o
   1 -10   3       18.93       14.24      0.97 o
   2 -10   3       30.34       34.24      1.80 o
   3 -10   3       15.05       13.19      1.29 o
   4 -10   3        1.79       -0.17      1.40 o
 -11  -9   3        2.32        2.27      1.22 o
 -10  -9   3        1.24       -1.05      1.05 o
  -9  -9   3        6.96        5.87      0.84 o
  -8  -9   3       12.38       10.99      1.28 o
  -7  -9   3       15.99       13.54      0.95 o
  -6  -9   3       11.50        6.73      0.79 o
  -5  -9   3      110.15       95.58      2.61 o
  -4  -9   3       38.26       37.44      1.32 o
  -3  -9   3      135.66      113.74      2.04 o
  -2  -9   3      145.48      159.72      2.66 o
  -1  -9   3       25.67       24.50      0.81 o
   0  -9   3      119.86      114.09      2.78 o
   1  -9   3      245.76      265.99      4.49 o
   2  -9   3       91.28       76.60      1.68 o
   3  -9   3       26.45       25.20      1.55 o
   4  -9   3        3.12        2.65      1.13 o
   5  -9   3        1.73        1.05      1.57 o
 -11  -8   3       17.30       16.23      1.92 o
 -10  -8   3        7.19       11.00      1.57 o
  -9  -8   3       13.77       15.75      1.06 o
  -8  -8   3       14.50       12.58      1.11 o
  -7  -8   3        9.80       10.02      0.81 o
  -6  -8   3       47.28       46.92      1.35 o
  -5  -8   3        7.76       11.28      0.59 o
  -4  -8   3        8.15        3.87      0.72 o
  -3  -8   3      504.72      483.87      7.24 o
  -2  -8   3      132.67      113.53      1.99 o
  -1  -8   3      330.19      364.43      5.25 o
   0  -8   3       19.85       19.30      0.83 o
   1  -8   3      355.96      337.69      5.48 o
   2  -8   3        9.45        8.94      1.40 o
   3  -8   3      422.49      384.05      6.15 o
   4  -8   3       50.26       48.71      2.06 o
   5  -8   3        0.61       -0.09      0.71 o
   6  -8   3       22.91       23.22      2.62 o
 -11  -7   3        8.23       11.35      1.75 o
 -10  -7   3        1.31        1.49      0.92 o
  -9  -7   3        3.75        3.32      0.92 o
  -8  -7   3        4.44        2.46      0.63 o
  -7  -7   3      179.06      176.00      3.31 o
  -6  -7   3       66.09       74.92      1.75 o
  -5  -7   3      308.03      275.59      4.04 o
  -4  -7   3       79.59       79.47      1.49 o
  -3  -7   3       33.34       44.91      1.02 o
  -2  -7   3       23.53       19.28      0.71 o
  -1  -7   3        2.24        4.25      1.28 o
   0  -7   3       12.27       17.05      0.79 o
   1  -7   3      124.61      112.26      2.53 o
   2  -7   3       75.90       96.53      4.64 o
   3  -7   3       17.09       14.27      0.92 o
   4  -7   3       32.35       28.81      1.59 o
   5  -7   3        2.72        2.48      0.67 o
   6  -7   3       23.94       18.37      1.15 o
   7  -7   3        2.98        3.32      1.57 o
 -12  -6   3        0.94        0.87      1.40 o
 -11  -6   3       53.27       61.63      3.49 o
 -10  -6   3        1.25        1.77      0.84 o
  -9  -6   3      144.83      139.78      4.10 o
  -8  -6   3        0.00        0.12      0.53 o
  -7  -6   3       41.24       40.54      1.23 o
  -6  -6   3       30.13       25.13      0.97 o
  -5  -6   3      257.05      254.99      3.37 o
  -4  -6   3        0.00        1.18      0.83 o
  -3  -6   3       10.54       13.32      0.51 o
  -2  -6   3      691.56      769.65     11.55 o
  -1  -6   3       27.07       27.12      0.85 o
   0  -6   3      248.54      219.87      4.21 o
   1  -6   3       19.54       24.29      1.49 o
   2  -6   3      126.84      109.69      2.10 o
   3  -6   3        1.86        2.31      0.41 o
   4  -6   3       60.44       60.66      1.52 o
   5  -6   3       67.77       57.65      1.59 o
   6  -6   3      207.83      198.43      3.67 o
   7  -6   3        0.89       -0.52      0.63 o
   8  -6   3        0.04        0.17      1.22 o
   9  -6   3        0.31       -0.35      1.22 o
 -12  -5   3        2.30        4.36      1.57 o
 -11  -5   3       12.64       14.66      1.92 o
 -10  -5   3        3.09        1.30      0.84 o
  -9  -5   3        5.72        6.49      0.81 o
  -8  -5   3        8.51        7.92      0.79 o
  -7  -5   3      135.62      134.46      3.05 o
  -6  -5   3      272.81      243.70      4.19 o
  -5  -5   3       88.37      101.28      1.50 o
  -4  -5   3        0.63        3.49      0.63 o
  -3  -5   3       15.93       18.84      0.61 o
  -2  -5   3      149.02      160.89      2.72 o
  -1  -5   3      354.34      363.06      5.64 o
   0  -5   3      609.94      628.31     12.14 o
   1  -5   3      829.03      785.45     11.61 o
   2  -5   3       11.40        5.93      0.50 o
   3  -5   3        6.45        7.24      0.51 o
   4  -5   3      108.46      115.49      2.26 o
   5  -5   3       20.80       24.80      0.97 o
   6  -5   3       49.96       44.16      1.33 o
   7  -5   3       51.35       45.97      1.45 o
   8  -5   3        0.22       -0.79      0.79 o
   9  -5   3        0.52        0.35      1.22 o
 -11  -4   3        6.27        6.46      1.40 o
 -10  -4   3       14.08       16.77      1.13 o
  -9  -4   3       39.59       40.02      1.59 o
  -8  -4   3      164.54      154.63      3.49 o
  -7  -4   3       73.22       66.86      1.87 o
  -6  -4   3       61.79       69.59      1.54 o
  -5  -4   3        0.55        0.26      0.22 o
  -4  -4   3       94.15      143.83      1.76 o
  -3  -4   3       73.87       75.23      1.56 o
  -2  -4   3     2719.00     2998.04     48.16 o
  -1  -4   3       25.57       32.77      1.17 o
   0  -4   3      982.37     1023.34     14.83 o
   1  -4   3        4.89        6.03      0.37 o
   2  -4   3      160.47      146.72      2.53 o
   3  -4   3       20.15       28.11      0.93 o
   4  -4   3        7.60        2.86      0.41 o
   5  -4   3       46.73       51.08      1.33 o
   6  -4   3        2.91        2.43      0.51 o
   7  -4   3       10.41       13.97      0.83 o
   8  -4   3        6.81        8.95      0.75 o
   9  -4   3        8.42        9.78      1.75 o
  10  -4   3        3.72        3.32      1.57 o
 -11  -3   3       16.16       14.49      2.09 o
 -10  -3   3       10.27        6.41      1.75 o
  -9  -3   3       34.07       33.97      1.43 o
  -8  -3   3        2.83        1.81      0.84 o
  -7  -3   3      380.73      355.87      6.83 o
  -6  -3   3       15.53       20.64      0.95 o
  -5  -3   3       24.20       28.41      0.55 o
  -4  -3   3      234.26      210.26      3.23 o
  -3  -3   3     1336.42     1479.88     21.45 o
  -2  -3   3        1.93        1.17      0.22 o
  -1  -3   3      383.12      409.98      5.46 o
   0  -3   3      345.34      294.44      4.45 o
   1  -3   3       55.35       53.78      1.04 o
   2  -3   3      132.85      134.29      2.24 o
   3  -3   3       28.97       24.72      0.74 o
   4  -3   3       87.94       94.61      1.80 o
   5  -3   3      213.23      206.88      3.51 o
   6  -3   3       11.00       10.78      0.65 o
   7  -3   3       29.66       28.90      1.06 o
   8  -3   3       25.37       29.74      1.19 o
   9  -3   3        3.16        3.29      0.73 o
  10  -3   3        0.60        0.17      0.86 o
 -10  -2   3        0.77        0.87      0.87 o
  -9  -2   3       36.21       38.41      2.27 o
  -8  -2   3      183.88      171.76      3.75 o
  -7  -2   3       58.49       58.17      1.69 o
  -6  -2   3       65.92       67.74      1.39 o
  -5  -2   3      365.43      395.99      4.77 o
  -4  -2   3       38.48       60.55      1.07 o
  -3  -2   3      198.97      183.07      2.88 o
  -2  -2   3       43.06       34.54      0.64 o
  -1  -2   3     3825.69     3824.86     49.34 o
   0  -2   3      687.53      719.73     10.32 o
   1  -2   3        8.96        8.69      0.69 o
   2  -2   3      139.13      125.25      2.38 o
   3  -2   3      147.19      160.53      3.28 o
   4  -2   3        8.37        9.25      0.47 o
   5  -2   3       28.35       26.43      0.83 o
   6  -2   3        7.84        8.32      0.54 o
   7  -2   3       71.82       65.69      1.59 o
   8  -2   3      143.20      144.08      2.83 o
   9  -2   3        4.67        4.16      0.71 o
  10  -2   3        0.72       -0.52      0.80 o
  11  -2   3        5.36        7.18      2.18 o
 -10  -1   3        2.04        2.09      0.99 o
  -9  -1   3        3.22        1.61      0.80 o
  -8  -1   3        9.29        3.43      0.86 o
  -7  -1   3       39.63       35.34      1.33 o
  -6  -1   3       49.57       58.87      1.08 o
  -5  -1   3      195.82      244.72      3.03 o
  -4  -1   3      439.49      486.88      6.26 o
  -3  -1   3      215.27      209.80      4.89 o
  -2  -1   3      106.12      114.40      2.25 o
  -1  -1   3     3706.21     3737.96     43.55 o
   0  -1   3      231.88      245.00      2.96 o
   1  -1   3      952.56     1012.03     13.13 o
   2  -1   3      328.43      328.98      5.80 o
   3  -1   3      172.67      147.22      2.40 o
   4  -1   3      476.59      533.42      9.08 o
   5  -1   3       18.95       23.42      0.84 o
   6  -1   3       58.54       49.26      1.38 o
   7  -1   3       23.56       22.01      1.00 o
   8  -1   3        2.04        3.01      0.63 o
   9  -1   3       19.23       17.58      1.21 o
  10  -1   3        2.03        4.24      0.77 o
  11  -1   3       16.78       19.55      2.27 o
 -10   0   3        5.60        7.86      1.57 o
  -9   0   3        9.24        7.58      1.04 o
  -8   0   3        0.60        0.09      0.74 o
  -7   0   3      154.18      164.49      4.63 o
  -6   0   3       13.24       17.95      0.55 o
  -5   0   3      912.30      933.73     10.95 o
  -4   0   3      510.82      559.58      7.18 o
  -3   0   3      550.78      685.48      9.76 o
  -2   0   3     2318.67     2425.96     34.60 o
  -1   0   3     1129.96     1198.54     13.94 o
   0   0   3    26847.25    23530.34    537.51 o
   1   0   3     4224.15     4398.63     59.15 o
   2   0   3       25.62       31.21      1.06 o
   3   0   3       44.24       32.10      0.84 o
   4   0   3      311.71      298.73      4.57 o
   5   0   3      115.34      130.01      2.88 o
   6   0   3      119.75      111.24      2.07 o
   7   0   3      123.60      116.90      2.25 o
   8   0   3        4.23        4.22      0.60 o
   9   0   3       87.98       89.27      2.96 o
  10   0   3       12.18       11.04      1.65 o
  11   0   3       29.75       34.39      2.62 o
 -10   1   3        5.61        6.98      1.57 o
  -9   1   3       62.92       54.83      3.32 o
  -8   1   3       38.69       36.90      1.79 o
  -7   1   3        3.72        2.71      0.40 o
  -6   1   3      121.25      120.29      2.17 o
  -5   1   3      127.17      141.53      2.13 o
  -4   1   3       38.98       64.36      1.17 o
  -3   1   3      128.48      143.21      2.21 o
  -2   1   3      992.23      866.25     14.39 o
  -1   1   3       11.35        8.69      0.28 o
   0   1   3       48.55       44.62      0.70 o
   1   1   3    18414.09    17118.65    238.35 o
   2   1   3      125.69      176.94      2.63 o
   3   1   3        5.51        7.11      0.38 o
   4   1   3        2.57        1.86      0.23 o
   5   1   3      366.63      349.71      5.40 o
   6   1   3        2.71        1.65      0.35 o
   7   1   3      118.69      114.63      2.16 o
   8   1   3        3.43        2.83      0.50 o
   9   1   3        4.73        4.87      0.59 o
  10   1   3       18.17       21.25      1.17 o
  11   1   3        4.82        5.93      1.57 o
 -10   2   3       80.15       80.50      4.37 o
  -9   2   3       22.55       23.39      2.27 o
  -8   2   3       75.31       64.96      3.49 o
  -7   2   3      372.55      342.83      6.33 o
  -6   2   3       15.62       17.86      0.85 o
  -5   2   3      123.13       89.16      1.98 o
  -4   2   3       46.63       48.28      1.18 o
  -3   2   3      963.70     1180.58     19.66 o
  -2   2   3       57.65       53.49      1.38 o
  -1   2   3     1016.38     1011.83     16.79 o
   0   2   3      102.48       79.50      1.67 o
   1   2   3     2421.58     2529.00     36.11 o
   2   2   3      711.08      758.08      9.09 o
   3   2   3        0.14        1.92      0.52 o
   4   2   3      256.45      307.61      4.67 o
   5   2   3      674.86      706.64     10.44 o
   6   2   3       29.19       22.08      0.72 o
   7   2   3        4.12        5.05      0.47 o
   8   2   3      156.23      154.19      2.81 o
   9   2   3        0.11       -0.40      0.41 o
  10   2   3        5.25        5.16      0.89 o
  11   2   3        6.62        4.19      1.40 o
  12   2   3        4.57        4.89      1.57 o
  -7   3   3      251.06      220.88      5.20 o
  -6   3   3       29.83       28.16      1.10 o
  -5   3   3      105.90      101.66      2.21 o
  -4   3   3     1820.74     1805.65     29.93 o
  -3   3   3       67.63       71.48      1.76 o
  -2   3   3      122.95      116.12      2.69 o
  -1   3   3     1954.70     2055.48     33.90 o
   0   3   3      292.86      305.70      9.48 o
   1   3   3      534.53      543.60      8.60 o
   2   3   3       37.86       36.75      0.83 o
   3   3   3     1821.89     2007.18     25.94 o
   4   3   3      188.49      189.90      2.72 o
   5   3   3        6.68        9.91      0.50 o
   6   3   3      256.70      260.79      4.17 o
   7   3   3        8.43       10.19      0.59 o
   8   3   3        0.03        0.01      0.41 o
   9   3   3        4.74        7.46      0.81 o
  10   3   3        0.23       -0.19      0.67 o
  11   3   3       11.66        9.43      1.75 o
  12   3   3        4.91        2.27      1.40 o
  -7   4   3       84.77       93.43      3.49 o
  -6   4   3       23.37       16.06      1.40 o
  -5   4   3       44.97       36.84      1.75 o
  -4   4   3        4.72        4.96      0.55 o
  -3   4   3     2077.16     2262.16     44.94 o
  -2   4   3        7.59       15.72      0.61 o
  -1   4   3      598.17      628.49     10.60 o
   0   4   3     1112.42     1165.78     23.27 o
   1   4   3     1436.94     1490.89     52.88 o
   2   4   3      119.82      103.44      2.60 o
   3   4   3      104.44      115.23      1.59 o
   4   4   3      578.07      679.72      9.04 o
   5   4   3       20.02       20.65      0.62 o
   6   4   3      108.57      127.36      2.29 o
   7   4   3        7.77        7.17      0.52 o
   8   4   3       30.18       27.06      0.94 o
   9   4   3        0.56        2.31      0.58 o
  10   4   3       10.54       10.13      1.22 o
  11   4   3        1.71        1.05      1.22 o
  12   4   3        0.06        0.52      1.22 o
  -9   5   3       61.34       60.94      4.19 o
  -8   5   3       67.56       59.54      3.84 o
  -7   5   3       17.55       13.66      1.48 o
  -6   5   3      310.06      310.52      7.09 o
  -5   5   3        4.75        4.30      0.96 o
  -4   5   3       65.35       62.14      1.93 o
  -3   5   3      334.49      316.20      6.93 o
  -2   5   3      617.60      578.34     11.95 o
  -1   5   3      575.41      644.36     13.13 o
   0   5   3      714.36      714.80     14.54 o
   1   5   3      275.23      257.44      5.54 o
   2   5   3        9.63       13.97      1.05 o
   3   5   3       34.39       23.02      0.64 o
   4   5   3       94.28      119.25      2.09 o
   5   5   3       24.48       26.45      0.71 o
   6   5   3      181.75      182.66      2.79 o
   7   5   3        0.20       -0.20      0.32 o
   8   5   3        1.98        1.62      0.45 o
   9   5   3        3.57        2.84      0.52 o
  10   5   3       92.39       97.10      4.37 o
  11   5   3       45.72       48.36      2.97 o
  12   5   3        1.76        1.92      1.40 o
  -8   6   3        2.81        3.11      0.87 o
  -7   6   3       70.10       75.24      2.55 o
  -6   6   3        1.68        0.00      0.58 o
  -5   6   3       15.76       15.44      1.09 o
  -4   6   3       33.97       34.67      1.51 o
  -3   6   3       26.91       26.54      1.22 o
  -2   6   3      107.42      116.97      2.98 o
  -1   6   3      109.52       97.06      2.56 o
   0   6   3       37.83       54.55      2.01 o
   1   6   3        9.72        8.71      0.79 o
   2   6   3      697.85      704.64     21.81 o
   3   6   3        0.33        1.29      0.33 o
   4   6   3     1249.95     1241.76     18.60 o
   5   6   3       22.12       24.82      0.82 o
   6   6   3        0.04       -0.11      0.27 o
   7   6   3      238.01      263.68      3.92 o
   8   6   3       33.33       34.74      1.11 o
   9   6   3       52.52       64.29      1.57 o
  10   6   3        3.46        4.19      1.22 o
  11   6   3        6.34        6.98      1.40 o
  12   6   3       20.47       22.35      2.27 o
  -8   7   3       18.78       19.20      1.75 o
  -7   7   3       12.27       13.26      1.16 o
  -6   7   3        3.07        3.00      0.71 o
  -5   7   3        1.65        5.76      1.40 o
  -4   7   3        0.98        1.08      0.58 o
  -3   7   3        0.93        4.01      0.71 o
  -2   7   3       36.83       34.37      3.32 o
  -1   7   3       34.28       42.23      1.51 o
   0   7   3      184.43      165.88      3.98 o
   1   7   3      236.80      231.60      7.00 o
   2   7   3       87.78       92.59      3.84 o
   3   7   3      289.02      150.33      5.25 o
   4   7   3      328.63      374.10      5.86 o
   5   7   3      270.15      264.03      4.39 o
   6   7   3       52.61       53.66      1.31 o
   7   7   3       39.89       31.55      1.03 o
   8   7   3        6.20        6.07      0.60 o
   9   7   3        1.10       -0.45      0.45 o
  10   7   3       18.11       15.71      1.57 o
  11   7   3       21.32       22.87      2.09 o
  12   7   3        0.20        0.35      1.22 o
  -7   8   3        7.24        5.36      1.00 o
  -6   8   3       12.14       20.66      3.49 o
  -5   8   3        0.62       -0.36      0.70 o
  -4   8   3      304.76      261.45      6.30 o
  -3   8   3       14.85       16.19      1.31 o
  -2   8   3       27.85       20.74      1.22 o
  -1   8   3       32.05       38.94      1.66 o
   0   8   3        0.28        1.13      0.45 o
   1   8   3      445.47      403.14      8.73 o
   2   8   3       13.53       14.24      1.22 o
   3   8   3       22.37       27.69      1.48 o
   4   8   3       40.02       32.93      1.20 o
   5   8   3        4.26        3.05      0.39 o
   6   8   3      113.86       96.62      1.99 o
   7   8   3      117.64      118.66      2.37 o
   8   8   3      374.22      383.43      6.36 o
   9   8   3        5.83        4.82      0.62 o
  10   8   3        0.27        0.17      1.05 o
  11   8   3        2.94        2.79      1.22 o
  -6   9   3        0.05        0.73      0.74 o
  -5   9   3       35.29       40.97      3.58 o
  -4   9   3       18.21       10.94      1.13 o
  -3   9   3       59.18       52.65      2.06 o
  -2   9   3      352.50      332.66      7.64 o
  -1   9   3      177.73      157.46      4.07 o
   0   9   3      312.42      305.33      6.92 o
   1   9   3      307.73      298.20      6.80 o
   2   9   3       27.41       25.99      1.26 o
   3   9   3       10.17       16.48      1.09 o
   4   9   3        0.06       -0.10      0.79 o
   5   9   3        0.30        0.18      0.35 o
   6   9   3       15.55        8.35      0.60 o
   7   9   3        1.07        1.71      0.47 o
   8   9   3       58.10       62.33      1.64 o
   9   9   3       10.27        7.99      1.20 o
  10   9   3        9.28       12.57      1.57 o
  11   9   3        7.59        5.94      1.40 o
  -5  10   3        0.33        1.03      0.74 o
  -4  10   3        8.78        6.58      1.00 o
  -3  10   3      125.50      125.33      3.69 o
  -2  10   3       50.92       43.77      1.93 o
  -1  10   3       14.66       13.66      1.09 o
   0  10   3      823.54      753.07     15.89 o
   1  10   3        0.50        2.23      0.71 o
   2  10   3       22.41       28.53      2.53 o
   3  10   3      155.82      151.25      5.94 o
   4  10   3      145.66      154.41      7.25 o
   5  10   3      191.98      164.36      3.52 o
   6  10   3        1.23        0.84      0.36 o
   7  10   3        0.57       -0.13      0.54 o
   8  10   3       34.33       34.64      1.39 o
   9  10   3        0.55        1.21      0.94 o
  10  10   3        4.70        7.08      1.04 o
  11  10   3       11.60       10.30      1.57 o
  -4  11   3        0.25        0.92      0.96 o
  -3  11   3       18.96       28.76      1.68 o
  -2  11   3      264.07      250.97      6.34 o
  -1  11   3       76.53       76.96      2.68 o
   0  11   3        1.40        2.34      0.71 o
   1  11   3        2.51        6.16      0.84 o
   2  11   3       86.07       87.44      2.73 o
   3  11   3       47.74       59.15      2.18 o
   4  11   3        0.25       -0.45      0.58 o
   5  11   3       84.46       93.06      2.41 o
   6  11   3      287.72      271.25      5.37 o
   7  11   3       22.13       22.19      1.08 o
   8  11   3       14.66       14.27      0.81 o
   9  11   3       22.36       19.97      1.12 o
  10  11   3        1.18        2.04      0.84 o
  -3  12   3        6.35        6.11      1.92 o
  -2  12   3        1.47        1.85      0.87 o
  -1  12   3       74.99       70.23      2.64 o
   0  12   3       19.23       14.72      1.26 o
   1  12   3        0.73        0.87      0.71 o
   2  12   3       12.41        9.53      0.96 o
   3  12   3       52.92       51.53      2.10 o
   4  12   3       57.75       57.78      2.22 o
   5  12   3       51.05       53.66      1.79 o
   6  12   3        0.09       -0.41      0.59 o
   7  12   3        2.24        2.28      0.71 o
   8  12   3       33.48       38.83      1.73 o
   9  12   3        0.52        0.35      0.86 o
  10  12   3        0.44        0.42      0.74 o
  -1  13   3        1.91        2.79      1.57 o
   0  13   3       55.23       65.40      8.38 o
   1  13   3       89.76       81.78      2.89 o
   2  13   3        0.37        0.34      0.96 o
   3  13   3        2.29        3.04      0.96 o
   4  13   3       13.93       19.45      3.58 o
   5  13   3       18.66       18.57      1.42 o
   6  13   3       24.87       26.38      1.35 o
   7  13   3        2.59        2.89      0.72 o
   8  13   3        6.34       10.82      1.92 o
   9  13   3        1.42        1.57      1.40 o
   2  14   3        1.63        1.75      1.57 o
   3  14   3       62.41       63.83      2.97 o
   4  14   3        8.28        9.26      1.29 o
   5  14   3        0.34       -1.08      1.13 o
   6  14   3        0.16        0.89      0.74 o
   7  14   3        6.13       11.52      1.92 o
   6  15   3        0.47        0.70      1.40 o
  -4 -14   4        2.83        4.71      2.09 o
  -3 -14   4        7.85        9.08      2.27 o
  -2 -14   4        9.99        5.76      1.92 o
  -7 -13   4        1.71       -0.49      0.87 o
  -6 -13   4       10.20       10.94      1.26 o
  -5 -13   4        3.39        3.03      0.90 o
  -4 -13   4        0.34        1.38      0.74 o
  -3 -13   4        9.95       12.78      2.44 o
  -2 -13   4        4.40        4.19      1.75 o
  -1 -13   4       13.16        9.07      1.42 o
   0 -13   4        8.71        9.19      1.47 o
   1 -13   4       13.74       19.38      2.79 o
  -8 -12   4        0.03        0.36      0.92 o
  -7 -12   4       14.46       13.92      1.38 o
  -6 -12   4        0.83        1.68      1.66 o
  -5 -12   4       14.63       18.70      1.29 o
  -4 -12   4       14.54       14.22      1.13 o
  -3 -12   4        1.85        0.61      0.97 o
  -2 -12   4        1.07       -0.31      0.74 o
  -1 -12   4       16.89       19.83      0.82 o
   0 -12   4       28.17       43.69      2.34 o
   1 -12   4       21.50       29.33      2.97 o
  -9 -11   4        5.20        6.18      1.11 o
  -8 -11   4        0.00        0.30      0.80 o
  -7 -11   4        6.66        7.04      1.04 o
  -6 -11   4        0.50        0.20      0.67 o
  -5 -11   4        2.35        0.12      0.65 o
  -4 -11   4        9.23        6.88      1.58 o
  -3 -11   4        3.71        7.25      0.62 o
  -2 -11   4       31.44       28.15      1.01 o
  -1 -11   4       17.86       20.55      0.86 o
   0 -11   4       16.91       26.48      0.92 o
   1 -11   4        9.96        9.07      0.98 o
   2 -11   4        1.44        1.57      1.57 o
 -10 -10   4        2.79        3.84      1.40 o
  -9 -10   4        6.89        8.13      1.11 o
  -8 -10   4       10.72       14.73      1.29 o
  -7 -10   4        9.50       13.98      1.04 o
  -6 -10   4        2.33        1.25      0.65 o
  -5 -10   4        1.37       -0.35      0.54 o
  -4 -10   4       46.82       39.47      1.51 o
  -3 -10   4        1.85        1.21      0.44 o
  -2 -10   4       43.30       48.56      1.24 o
  -1 -10   4        8.15       11.33      0.68 o
   0 -10   4        0.47        0.89      0.53 o
   1 -10   4        0.11       -0.20      0.38 o
   2 -10   4        6.41        4.96      0.79 o
   3 -10   4        0.56        1.22      1.57 o
   4 -10   4       21.93       27.76      2.97 o
 -10  -9   4        3.94        2.79      1.22 o
  -9  -9   4        6.09        6.92      0.99 o
  -8  -9   4        0.10       -0.59      0.59 o
  -7  -9   4        3.96        2.58      0.69 o
  -6  -9   4        4.82        3.47      0.86 o
  -5  -9   4        1.82        2.58      0.55 o
  -4  -9   4       10.38       11.87      0.66 o
  -3  -9   4       38.14       41.92      1.13 o
  -2  -9   4      209.02      200.84      3.23 o
  -1  -9   4       35.17       33.38      0.98 o
   0  -9   4       22.91       26.50      0.90 o
   1  -9   4       10.30       11.04      0.79 o
   2  -9   4        5.48        5.13      0.51 o
   3  -9   4       21.20       17.42      0.76 o
   4  -9   4        0.08       -0.07      0.80 o
   5  -9   4       12.67       18.15      2.44 o
 -11  -8   4        3.10        5.41      1.57 o
 -10  -8   4        1.90        0.17      1.05 o
  -9  -8   4        0.40       -0.15      1.40 o
  -8  -8   4       26.83       28.72      1.29 o
  -7  -8   4        1.45        0.92      0.59 o
  -6  -8   4        2.89        3.47      0.53 o
  -5  -8   4       72.91       75.35      1.81 o
  -4  -8   4       92.06       84.36      1.69 o
  -3  -8   4       40.67       48.53      1.14 o
  -2  -8   4      100.09      114.24      2.06 o
  -1  -8   4       34.73       31.72      1.13 o
   0  -8   4      144.05      152.15      2.91 o
   1  -8   4      328.17      320.03      6.11 o
   2  -8   4      338.44      325.51      6.25 o
   3  -8   4       20.01       28.12      1.33 o
   4  -8   4       41.82       40.98      1.60 o
   5  -8   4        2.78        3.26      0.96 o
 -11  -7   4        3.87        3.14      1.40 o
 -10  -7   4        2.11        4.71      1.22 o
  -9  -7   4        0.27        0.48      0.80 o
  -8  -7   4       18.45       19.13      0.93 o
  -7  -7   4       53.68       53.98      1.46 o
  -6  -7   4      148.30      149.51      2.89 o
  -5  -7   4        1.05       -0.42      0.42 o
  -4  -7   4      186.87      175.34      2.75 o
  -3  -7   4        2.91        2.62      0.41 o
  -2  -7   4       53.15       62.75      1.51 o
  -1  -7   4       52.15       54.28      1.36 o
   0  -7   4       64.11       56.93      1.42 o
   1  -7   4       23.10       19.04      0.95 o
   2  -7   4      112.34      117.10      2.73 o
   3  -7   4       45.64       46.64      1.32 o
   4  -7   4      112.85      125.64      2.60 o
   5  -7   4        6.95        5.89      0.72 o
   6  -7   4        1.30        0.60      0.65 o
   7  -7   4        1.71        1.05      1.40 o
 -11  -6   4        4.63        4.71      1.40 o
 -10  -6   4        0.36        0.79      0.80 o
  -9  -6   4       69.04       75.31      2.73 o
  -8  -6   4       22.39       23.46      1.15 o
  -7  -6   4        4.80        5.91      0.58 o
  -6  -6   4      513.20      489.22      7.90 o
  -5  -6   4      101.03      103.68      2.15 o
  -4  -6   4        0.10       -0.14      0.32 o
  -3  -6   4      222.62      221.88      3.70 o
  -2  -6   4      191.28      194.15      3.31 o
  -1  -6   4      134.77      119.76      2.25 o
   0  -6   4      134.05      137.73      2.54 o
   1  -6   4       74.56       92.97      1.87 o
   2  -6   4       16.93       11.08      0.60 o
   3  -6   4       54.49       47.90      1.28 o
   4  -6   4        5.00        5.30      0.56 o
   5  -6   4      141.84      155.08      3.00 o
   6  -6   4        2.40        3.46      0.63 o
   7  -6   4       12.37       11.35      1.29 o
   8  -6   4        7.53        7.51      1.75 o
 -11  -5   4       27.41       29.15      2.27 o
 -10  -5   4       20.85       18.34      1.47 o
  -9  -5   4        0.01       -0.25      0.59 o
  -8  -5   4        8.53       10.38      0.87 o
  -7  -5   4       33.30       31.90      1.26 o
  -6  -5   4        6.23        4.35      0.49 o
  -5  -5   4      384.02      366.50      5.30 o
  -4  -5   4        3.79        2.58      0.28 o
  -3  -5   4      291.33      270.63      4.31 o
  -2  -5   4       73.98       78.55      1.60 o
  -1  -5   4      176.55      208.59      3.47 o
   0  -5   4       40.54       51.84      1.07 o
   1  -5   4      206.13      238.84      3.87 o
   2  -5   4      260.41      232.50      3.84 o
   3  -5   4       37.65       36.68      1.04 o
   4  -5   4        1.34        2.31      0.48 o
   5  -5   4        4.05        3.82      0.53 o
   6  -5   4      114.98      127.07      2.61 o
   7  -5   4       38.29       41.25      1.58 o
   8  -5   4        0.20       -0.61      0.74 o
   9  -5   4        0.00        1.75      1.31 o
 -10  -4   4        0.50       -0.68      0.80 o
  -9  -4   4      202.88      202.43      4.46 o
  -8  -4   4       37.29       39.38      1.46 o
  -7  -4   4      144.68      133.35      3.09 o
  -6  -4   4        5.67        6.56      0.59 o
  -5  -4   4       95.51       93.42      1.51 o
  -4  -4   4       96.39      145.52      2.10 o
  -3  -4   4      127.97      133.85      2.27 o
  -2  -4   4      512.43      437.11      6.65 o
  -1  -4   4       91.70      124.95      1.95 o
   0  -4   4      443.42      532.45      7.17 o
   1  -4   4      414.40      428.66      6.48 o
   2  -4   4      402.85      429.23      6.54 o
   3  -4   4     1219.28     1242.29     18.13 o
   4  -4   4       24.79       20.67      0.80 o
   5  -4   4       48.05       49.09      1.31 o
   6  -4   4       45.13       48.62      1.37 o
   7  -4   4       52.20       56.99      1.59 o
   8  -4   4       42.69       46.08      1.71 o
   9  -4   4        0.08       -0.17      1.13 o
 -11  -3   4       20.72       30.38      2.97 o
 -10  -3   4        1.87        3.14      0.99 o
  -9  -3   4        4.07        2.09      1.05 o
  -8  -3   4       55.29       49.28      1.64 o
  -7  -3   4      193.65      172.53      3.73 o
  -6  -3   4       41.77       46.52      1.43 o
  -5  -3   4      450.04      388.64      7.21 o
  -4  -3   4      130.13      140.25      2.92 o
  -3  -3   4       47.96       63.49      1.20 o
  -2  -3   4       40.57       56.06      1.92 o
  -1  -3   4        4.55        5.96      0.40 o
   0  -3   4     1259.44     1242.66     16.21 o
   1  -3   4       35.01       24.95      0.67 o
   2  -3   4        0.01       -0.21      0.24 o
   3  -3   4       68.62       73.56      1.63 o
   4  -3   4      100.73      108.79      2.05 o
   5  -3   4       81.74       73.42      1.64 o
   6  -3   4       41.98       40.08      1.22 o
   7  -3   4       16.73       16.39      0.85 o
   8  -3   4        0.64        0.95      0.76 o
   9  -3   4       25.59       25.19      1.66 o
  10  -3   4        5.49        5.35      2.27 o
 -11  -2   4       26.36       35.09      3.14 o
 -10  -2   4        2.17        3.81      1.22 o
  -9  -2   4       18.92       13.88      1.31 o
  -8  -2   4       11.47       13.18      1.23 o
  -7  -2   4      196.36      198.25      4.16 o
  -6  -2   4       48.46       45.76      1.39 o
  -5  -2   4      230.12      247.01      6.82 o
  -4  -2   4      154.21      113.81      3.23 o
  -3  -2   4      153.40      147.44      2.92 o
  -2  -2   4       64.63       62.23      0.99 o
  -1  -2   4     1887.73     2061.18     23.84 o
   0  -2   4       12.21       10.55      0.43 o
   1  -2   4       78.53       62.14      3.53 o
   2  -2   4       18.79       11.93      0.47 o
   3  -2   4      106.37       90.22      1.66 o
   4  -2   4      228.96      212.84      4.00 o
   5  -2   4        2.51        4.22      0.50 o
   6  -2   4      160.41      147.86      2.73 o
   7  -2   4       12.77       13.66      0.76 o
   8  -2   4       48.86       54.75      1.75 o
   9  -2   4        1.29        1.25      0.67 o
  10  -2   4        6.17        8.04      2.09 o
 -10  -1   4        0.37        0.09      0.96 o
  -9  -1   4        8.76        8.49      1.11 o
  -8  -1   4       10.52       11.32      1.17 o
  -7  -1   4        6.23        2.97      0.74 o
  -6  -1   4      259.05      235.73      3.79 o
  -5  -1   4        1.59        6.93      0.79 o
  -4  -1   4      244.02      253.33      6.00 o
  -3  -1   4      452.14      441.22      9.87 o
  -2  -1   4      161.94      203.72      2.71 o
  -1  -1   4     6791.77     6445.28     81.99 o
   0  -1   4       59.55       90.60      1.37 o
   1  -1   4      794.97      814.40     10.58 o
   2  -1   4       81.27       95.05      1.64 o
   3  -1   4       74.77       62.90      1.24 o
   4  -1   4      153.01      138.55      2.40 o
   5  -1   4       75.08       74.09      1.55 o
   6  -1   4       27.44       23.11      0.97 o
   7  -1   4        4.22        3.54      0.53 o
   8  -1   4       16.76       15.85      0.97 o
   9  -1   4       92.47       94.88      2.49 o
  10  -1   4        5.07        5.86      1.11 o
  11  -1   4        1.37        1.92      0.99 o
 -10   0   4        0.17        0.17      0.86 o
  -9   0   4        8.15        7.82      1.31 o
  -8   0   4       72.39       72.70      3.23 o
  -7   0   4       15.35       13.80      1.11 o
  -5   0   4      360.48      407.60      5.99 o
  -4   0   4     1506.64     1564.51     21.97 o
  -3   0   4      271.62      295.30      5.17 o
  -2   0   4      326.40      337.66      4.99 o
  -1   0   4      175.03      215.11      2.85 o
   0   0   4     2989.81     3047.97     35.24 o
   1   0   4       39.99       59.21      0.96 o
   2   0   4        1.37        1.01      0.46 o
   3   0   4      556.52      610.42      8.06 o
   4   0   4      133.95      173.00      2.84 o
   5   0   4       35.40       34.54      1.24 o
   6   0   4       17.44       16.86      0.81 o
   7   0   4       47.30       46.63      1.48 o
   8   0   4       25.32       24.78      1.14 o
   9   0   4        1.19        1.45      0.60 o
  10   0   4        6.85        6.87      1.04 o
  11   0   4        0.06       -0.52      0.86 o
 -10   1   4        6.30        9.25      1.75 o
  -9   1   4       14.32       14.93      1.36 o
  -8   1   4       11.60       11.50      1.17 o
  -7   1   4      152.86      153.22      4.38 o
  -6   1   4       15.00       18.54      0.80 o
  -5   1   4      228.42      240.01      3.82 o
  -4   1   4       33.53       35.43      0.73 o
  -3   1   4      329.18      312.71      5.44 o
  -2   1   4     1304.90     1329.75     21.96 o
  -1   1   4      179.54      202.36      3.07 o
   0   1   4      188.81      226.21      2.75 o
   1   1   4    14037.82    14326.71    265.17 o
   2   1   4    13434.25    12915.37    492.59 o
   3   1   4      435.64      520.29      7.66 o
   4   1   4     1059.34     1061.01     15.39 o
   5   1   4      659.18      704.71     10.42 o
   6   1   4      121.07      112.82      2.13 o
   7   1   4      703.76      673.50     10.53 o
   8   1   4       16.89       22.25      0.89 o
   9   1   4       12.21       12.62      0.91 o
  10   1   4       15.71       17.06      1.11 o
  11   1   4        0.03       -0.58      0.80 o
  -9   2   4       12.46       17.28      2.09 o
  -8   2   4       46.06       42.61      2.09 o
  -7   2   4       12.25       11.62      1.17 o
  -6   2   4       29.43       28.60      1.08 o
  -5   2   4       23.12       18.59      0.76 o
  -4   2   4        4.85        0.71      0.27 o
  -3   2   4       23.87       23.19      0.65 o
  -2   2   4      945.30      956.89     15.93 o
  -1   2   4      607.81      573.97      9.66 o
   0   2   4        2.74        2.17      0.16 o
   1   2   4      537.87      471.60      6.64 o
   2   2   4      695.72      804.60      9.03 o
   3   2   4     1231.30     1382.72     16.46 o
   4   2   4      516.65      615.20      9.06 o
   5   2   4       16.62       14.10      0.56 o
   6   2   4       11.99       10.62      0.59 o
   7   2   4      122.29      110.16      2.90 o
   8   2   4      213.28      200.07      3.49 o
   9   2   4        0.76        1.40      0.60 o
  10   2   4        7.28        6.11      0.81 o
  11   2   4        4.85        4.62      0.99 o
  -8   3   4        3.43        3.84      1.22 o
  -7   3   4       22.07       22.03      0.99 o
  -6   3   4     1201.58     1151.98     19.48 o
  -5   3   4       26.70       26.01      0.89 o
  -4   3   4       13.11        7.81      0.51 o
  -3   3   4       96.38       64.99      1.44 o
  -2   3   4      517.75      552.76      9.38 o
  -1   3   4     2941.35     3270.52     64.68 o
   0   3   4       21.77       15.89      0.87 o
   1   3   4      312.51      357.14      5.05 o
   2   3   4       49.56       47.64      0.82 o
   3   3   4      591.96      750.24      8.41 o
   4   3   4      523.64      518.49      7.94 o
   5   3   4       45.51       44.04      1.17 o
   6   3   4      181.06      175.81      2.99 o
   7   3   4      108.56       86.08      1.77 o
   8   3   4        3.91        2.86      0.50 o
   9   3   4       30.56       33.89      1.98 o
  10   3   4       32.35       39.49      2.07 o
  11   3   4        5.37        5.93      1.40 o
  -7   4   4       10.13        7.51      1.05 o
  -6   4   4      242.14      234.99      5.42 o
  -5   4   4      379.69      418.38      8.94 o
  -4   4   4      105.84       96.80      2.48 o
  -3   4   4       58.36       65.57      2.36 o
  -2   4   4      303.22      367.76      7.77 o
  -1   4   4      423.01      411.26      7.08 o
   1   4   4      446.56      389.53      8.51 o
   2   4   4       70.24       61.25      1.12 o
   3   4   4      113.48      105.23      1.59 o
   4   4   4      108.40       83.01      1.40 o
   5   4   4      138.87      140.26      2.19 o
   6   4   4       83.38      106.71      2.03 o
   7   4   4        1.07        1.57      0.44 o
   8   4   4       18.62       23.61      0.91 o
   9   4   4       77.44       85.13      2.86 o
  10   4   4       17.60       16.53      1.96 o
  11   4   4       13.29       11.87      1.75 o
  12   4   4        4.90        2.44      1.40 o
  -8   5   4        1.95        1.92      1.40 o
  -7   5   4        4.14        3.49      0.87 o
  -6   5   4      152.47      125.28      4.37 o
  -5   5   4       18.56       12.09      0.87 o
  -4   5   4      262.91      285.60      5.32 o
  -3   5   4       86.94       78.22      1.82 o
  -2   5   4      386.86      486.31      8.51 o
  -1   5   4       47.38       57.37      2.04 o
   0   5   4        7.79        1.49      0.22 o
   1   5   4       63.56       93.08      8.47 o
   2   5   4      532.81      567.91     12.23 o
   3   5   4      150.35      170.20      4.08 o
   4   5   4       34.01       31.17      0.93 o
   5   5   4      521.14      530.72      7.22 o
   6   5   4       27.76       37.89      0.93 o
   7   5   4      291.93      295.83      4.80 o
   8   5   4        2.83        4.46      0.52 o
   9   5   4        0.36       -0.06      0.50 o
  10   5   4        0.53        0.65      0.56 o
  11   5   4        0.51       -1.05      1.05 o
  12   5   4        0.34        0.52      1.22 o
  -8   6   4       37.15       51.85      3.67 o
  -7   6   4       19.54       15.31      1.16 o
  -6   6   4        0.17       -0.02      0.70 o
  -5   6   4      314.59      289.88     13.56 o
  -4   6   4      790.11      758.48     15.77 o
  -3   6   4      330.68      352.33      9.10 o
  -2   6   4      152.35      153.60      3.73 o
  -1   6   4        0.14        1.48      0.37 o
   0   6   4     1081.62     1235.28     24.75 o
   1   6   4     1051.25     1060.53     21.33 o
   2   6   4       36.79       30.03      1.75 o
   3   6   4       33.19       34.05      2.22 o
   4   6   4      268.89      265.73      4.32 o
   5   6   4       92.40       85.59      1.50 o
   6   6   4        2.40        2.07      0.46 o
   7   6   4       31.95       31.41      1.10 o
   8   6   4      102.24      105.05      2.18 o
   9   6   4        0.46        0.53      0.53 o
  10   6   4        0.99       -0.19      1.13 o
  11   6   4       25.12       28.11      2.27 o
  12   6   4        0.03        1.40      1.40 o
  -7   7   4        2.33        3.34      1.22 o
  -6   7   4       31.73       27.33      1.42 o
  -5   7   4       13.32       15.92      1.13 o
  -4   7   4      406.87      351.13      7.90 o
  -3   7   4     1168.45     1097.35     22.43 o
  -2   7   4      117.45      105.94      2.85 o
  -1   7   4      514.49      510.43     10.76 o
   0   7   4      352.72      411.04      8.73 o
   1   7   4      887.51      993.83     20.22 o
   2   7   4      273.59      258.77      8.84 o
   3   7   4      316.09      349.01      7.98 o
   4   7   4        0.01       -0.38      0.38 o
   5   7   4      116.20      105.83      2.03 o
   6   7   4      100.93      104.05      2.06 o
   7   7   4       25.98       22.12      0.79 o
   8   7   4       29.07       26.67      0.89 o
   9   7   4       18.22       17.95      1.03 o
  10   7   4       13.44       16.76      1.75 o
  11   7   4       18.19       19.73      1.92 o
  12   7   4        3.01        2.44      1.40 o
  -7   8   4       76.31       81.91      2.93 o
  -6   8   4        8.29       11.30      1.13 o
  -5   8   4       38.48       40.68      1.80 o
  -4   8   4       92.58       77.31      2.52 o
  -3   8   4       28.83       24.77      1.26 o
  -2   8   4      168.97      148.45      3.82 o
  -1   8   4      174.20      165.51      4.15 o
   0   8   4      299.75      333.92      7.42 o
   1   8   4      141.62      156.12      3.86 o
   2   8   4       20.80       19.55      0.96 o
   3   8   4      128.13      119.69      4.72 o
   4   8   4       50.02       38.74      1.33 o
   5   8   4      114.50      123.24      2.82 o
   6   8   4      158.77      155.89      2.87 o
   7   8   4       26.25       25.17      0.94 o
   8   8   4       24.08       26.39      1.16 o
   9   8   4       86.90       93.43      3.54 o
  10   8   4        0.21        0.00      1.05 o
  11   8   4        2.10        0.35      1.05 o
  -6   9   4       49.76       47.90      2.13 o
  -5   9   4       69.26       67.37      2.48 o
  -4   9   4       41.84       37.75      1.76 o
  -3   9   4        0.83        0.10      0.67 o
  -2   9   4      117.46      116.43      3.27 o
  -1   9   4      130.87       96.37      2.85 o
   0   9   4      184.80      175.13      4.40 o
   1   9   4      208.83      183.14      5.16 o
   2   9   4       10.99       16.45      1.04 o
   3   9   4      428.99      394.34     11.21 o
   4   9   4      369.62      369.61      6.73 o
   5   9   4      954.19      870.15     18.94 o
   6   9   4        1.57        3.34      0.55 o
   7   9   4        7.25        7.74      0.60 o
   8   9   4      130.46      132.36      2.77 o
   9   9   4        1.75        3.37      1.45 o
  10   9   4       14.33       15.54      1.57 o
  11   9   4        4.23        5.06      1.40 o
  -5  10   4      104.52      110.75      3.57 o
  -4  10   4       59.67       59.09      2.39 o
  -3  10   4       20.34       24.33      1.42 o
  -2  10   4       58.58       67.83      3.58 o
  -1  10   4       69.80       67.17      2.35 o
   0  10   4      145.64      139.11      3.93 o
   1  10   4     1236.59     1226.51     25.03 o
   2  10   4      141.84      129.11      4.19 o
   3  10   4        5.63        6.03      0.74 o
   4  10   4        1.43        4.12      1.05 o
   5  10   4       10.83       11.17      0.86 o
   6  10   4       65.62       62.27      2.71 o
   7  10   4       30.13       26.23      0.89 o
   8  10   4       21.29       20.80      0.91 o
   9  10   4       57.99       61.27      1.87 o
  10  10   4        4.01        6.10      0.96 o
  11  10   4        9.33       11.17      1.57 o
  -4  11   4       89.26       99.73      4.19 o
  -3  11   4       90.21       95.03      3.19 o
  -2  11   4       76.14       86.97      2.89 o
  -1  11   4       11.81        5.11      0.96 o
   0  11   4        6.32       10.59      1.92 o
   1  11   4       39.28       42.39      1.76 o
   2  11   4        8.58        9.65      1.00 o
   3  11   4       19.76       20.60      3.23 o
   4  11   4        0.88        1.53      1.31 o
   5  11   4      516.55      478.56      8.70 o
   6  11   4        4.38        3.84      1.03 o
   7  11   4       18.33       16.40      1.05 o
   8  11   4       36.15       41.23      1.68 o
   9  11   4        0.55       -0.58      0.58 o
  10  11   4        0.77        0.70      0.71 o
  -3  12   4       78.18       79.98      4.89 o
  -2  12   4       10.36        8.55      1.13 o
  -1  12   4       26.89       35.87      2.44 o
   0  12   4       20.74       21.46      1.47 o
   1  12   4      110.48      118.09      3.52 o
   2  12   4        5.64        3.82      0.84 o
   3  12   4       79.23       86.10      2.85 o
   4  12   4        1.76        0.25      0.96 o
   5  12   4       77.98       73.11      2.21 o
   6  12   4        0.05        0.96      0.63 o
   7  12   4        1.65        1.19      0.69 o
   8  12   4        6.80        7.90      0.87 o
   9  12   4       13.40       16.76      2.09 o
  10  12   4       11.39       15.71      2.09 o
  -1  13   4        5.50        6.11      1.75 o
   0  13   4        1.03       -1.41      1.57 o
   1  13   4       39.89       47.03      2.18 o
   2  13   4       20.14       23.41      3.23 o
   3  13   4       11.01       13.61      1.26 o
   4  13   4       26.90       31.51      1.71 o
   5  13   4       55.09       48.36      1.82 o
   6  13   4        7.63        8.28      0.97 o
   7  13   4        3.84        5.06      0.84 o
   8  13   4        0.25        1.89      0.96 o
   1  14   4        1.46       -1.40      1.40 o
   2  14   4       85.13      104.60      5.59 o
   3  14   4        1.87        1.54      0.87 o
   4  14   4       25.25       25.03      1.71 o
   5  14   4       11.10        9.03      1.01 o
   6  14   4        1.52       -0.62      1.40 o
   7  14   4        6.13        6.81      1.75 o
   5  15   4        2.35        1.57      1.57 o
   6  15   4        7.49       11.70      2.09 o
   7  15   4        1.78        2.97      1.57 o
   5  16   4        0.68        1.22      1.75 o
  -6 -13   5        5.78       10.67      1.29 o
  -5 -13   5       14.30       19.49      1.48 o
  -4 -13   5        0.79       -0.41      0.76 o
  -3 -13   5        1.17        4.54      0.96 o
  -2 -13   5        0.36       -0.29      0.62 o
  -1 -13   5       39.42       44.87      3.84 o
   0 -13   5        1.57        3.67      1.36 o
  -8 -12   5        7.43        6.61      1.17 o
  -7 -12   5       13.91       10.88      1.48 o
  -6 -12   5       20.06       22.16      1.83 o
  -5 -12   5        1.35        2.71      0.90 o
  -4 -12   5       12.60       15.98      2.62 o
  -3 -12   5        1.21        0.41      0.63 o
  -2 -12   5        0.23        0.53      0.59 o
  -1 -12   5        7.28       10.28      1.36 o
   0 -12   5        6.16        9.56      1.83 o
   1 -12   5        1.50        4.07      1.29 o
   2 -12   5        2.78        4.56      1.29 o
  -9 -11   5       16.55       20.04      1.54 o
  -8 -11   5       14.60       16.41      2.53 o
  -7 -11   5        0.18        1.31      0.92 o
  -6 -11   5       11.46       12.54      1.92 o
  -5 -11   5       53.67       68.04      2.14 o
  -4 -11   5        1.82        0.51      0.58 o
  -3 -11   5        2.54        3.86      0.68 o
  -2 -11   5        5.55        5.32      0.59 o
  -1 -11   5        1.06        1.14      0.60 o
   0 -11   5        0.31        0.71      0.47 o
   1 -11   5        1.28        2.04      0.56 o
   2 -11   5        1.00        1.75      2.09 o
   3 -11   5       13.32       10.30      1.92 o
  -9 -10   5        1.12        0.97      1.13 o
  -8 -10   5       11.52       14.50      2.44 o
  -7 -10   5        0.00       -0.26      0.60 o
  -6 -10   5        1.03        0.71      0.65 o
  -5 -10   5       13.12       15.99      0.91 o
  -4 -10   5        5.69        5.88      0.68 o
  -3 -10   5        0.83        0.41      0.54 o
  -2 -10   5       30.02       30.96      1.03 o
  -1 -10   5       41.43       49.18      1.31 o
   0 -10   5       20.39       22.93      0.90 o
   1 -10   5        1.23        1.72      0.51 o
   2 -10   5       13.23       12.76      0.73 o
   3 -10   5        1.38        1.16      1.04 o
   4 -10   5       51.90       62.51      3.84 o
 -10  -9   5        0.05       -1.05      1.05 o
  -9  -9   5        5.77        4.89      0.99 o
  -8  -9   5        0.01        0.84      0.65 o
  -7  -9   5        0.03       -0.16      0.60 o
  -6  -9   5        7.37        6.88      0.70 o
  -5  -9   5       20.59       20.06      0.97 o
  -4  -9   5        0.01       -0.24      0.50 o
  -3  -9   5       85.75       75.43      1.79 o
  -2  -9   5      108.60      114.88      2.16 o
  -1  -9   5        0.20       -0.48      0.48 o
   0  -9   5       14.48       12.51      1.02 o
   1  -9   5        5.69        7.00      0.74 o
   2  -9   5        0.82        1.55      0.69 o
   3  -9   5       73.69       74.00      2.22 o
   4  -9   5        2.25        4.36      1.04 o
   5  -9   5       12.65       11.70      1.92 o
 -10  -8   5        6.01        6.28      1.57 o
  -9  -8   5        2.45        2.97      1.22 o
  -8  -8   5        9.58       11.27      0.92 o
  -7  -8   5       84.44       77.34      1.97 o
  -6  -8   5      111.47       97.74      2.21 o
  -5  -8   5       64.92       63.37      1.64 o
  -4  -8   5        6.86        4.61      0.59 o
  -3  -8   5       48.11       37.24      1.04 o
  -2  -8   5       52.16       59.83      1.57 o
  -1  -8   5      271.35      236.10      4.16 o
   0  -8   5       19.56       21.51      0.97 o
   1  -8   5       41.99       43.51      1.49 o
   2  -8   5        8.62        6.58      0.92 o
   3  -8   5      171.13      189.72      4.14 o
   4  -8   5       81.60       82.32      2.37 o
   5  -8   5        1.29        1.05      1.05 o
   6  -8   5        0.09       -1.05      1.05 o
   7  -8   5        0.19        0.87      1.22 o
 -11  -7   5        4.87        7.33      1.57 o
 -10  -7   5        0.07        0.17      1.22 o
  -9  -7   5        2.89        2.85      0.92 o
  -8  -7   5        2.62        0.45      1.00 o
  -7  -7   5        4.63        4.92      0.58 o
  -6  -7   5        7.75        8.16      0.67 o
  -5  -7   5        1.12       -0.42      0.42 o
  -4  -7   5       50.65       42.92      1.31 o
  -3  -7   5       41.63       38.39      1.16 o
  -2  -7   5       19.91       28.93      1.10 o
  -1  -7   5       85.03       89.31      1.93 o
   0  -7   5       40.40       31.07      1.29 o
   1  -7   5       20.87       16.79      0.92 o
   2  -7   5       94.60       96.00      2.08 o
   3  -7   5       50.00       47.80      1.41 o
   4  -7   5        1.95        3.44      0.63 o
   5  -7   5       50.39       42.64      1.42 o
   6  -7   5        9.02        9.12      1.66 o
   7  -7   5        0.10       -0.79      0.80 o
 -11  -6   5        0.04       -0.52      1.22 o
 -10  -6   5        0.32        0.35      1.05 o
  -9  -6   5        5.39        5.88      0.86 o
  -8  -6   5        5.82        4.14      0.72 o
  -7  -6   5       64.55       53.76      1.44 o
  -6  -6   5       50.18       50.12      1.38 o
  -5  -6   5      574.63      537.79      8.63 o
  -4  -6   5        7.98        8.42      0.51 o
  -3  -6   5       55.49       50.85      2.48 o
  -2  -6   5      197.36      212.24      3.61 o
  -1  -6   5      134.32      150.38      2.74 o
   0  -6   5      107.89      102.16      2.08 o
   1  -6   5       90.39       79.25      1.71 o
   2  -6   5       75.57       78.11      1.73 o
   3  -6   5       17.75       23.29      0.95 o
   4  -6   5       26.83       30.86      1.11 o
   5  -6   5        8.51        8.24      0.72 o
   6  -6   5       53.27       56.04      1.85 o
   7  -6   5        4.57        5.26      1.04 o
   8  -6   5        6.28        7.07      1.17 o
 -10  -5   5       64.44       62.51      3.84 o
  -9  -5   5       13.53       12.37      1.11 o
  -8  -5   5        1.92        0.79      0.56 o
  -7  -5   5       55.41       52.79      1.69 o
  -6  -5   5        1.13        2.78      0.49 o
  -5  -5   5        1.25        3.06      0.53 o
  -4  -5   5       49.18       48.25      1.14 o
  -3  -5   5       25.26       32.02      0.91 o
  -2  -5   5       77.90       77.67      1.87 o
  -1  -5   5      133.78      162.13      2.83 o
   0  -5   5       50.14       59.33      1.22 o
   1  -5   5       31.26       38.97      1.04 o
   2  -5   5        1.42        1.41      0.39 o
   3  -5   5       86.99       79.91      1.72 o
   4  -5   5       36.10       31.28      1.11 o
   5  -5   5        3.27        3.84      0.59 o
   6  -5   5        2.50        4.01      1.19 o
   7  -5   5       67.97       69.57      2.11 o
   8  -5   5       34.42       29.50      2.62 o
   9  -5   5        0.00       -0.16      0.92 o
 -11  -4   5        0.42        0.35      1.57 o
 -10  -4   5        0.08       -0.86      0.86 o
  -9  -4   5      163.33      172.95      5.13 o
  -8  -4   5       48.12       49.75      1.69 o
  -7  -4   5       46.51       50.78      2.01 o
  -6  -4   5       10.42       10.31      0.77 o
  -5  -4   5        0.00        0.41      0.38 o
  -4  -4   5      478.13      462.26      7.02 o
  -3  -4   5      186.87      176.71      2.95 o
  -2  -4   5        3.29        4.65      0.42 o
  -1  -4   5     1421.67     1501.33     19.56 o
   0  -4   5      343.78      326.59      4.59 o
   1  -4   5        4.81        4.59      0.39 o
   2  -4   5        0.88        1.63      0.45 o
   3  -4   5       16.38       24.36      0.84 o
   4  -4   5       20.24       20.00      0.93 o
   5  -4   5       32.53       28.11      1.00 o
   6  -4   5       18.29       18.42      1.04 o
   7  -4   5        9.05       10.18      0.91 o
   8  -4   5       12.93       13.17      1.29 o
   9  -4   5       11.83       10.28      2.53 o
 -11  -3   5       15.82       16.58      2.44 o
 -10  -3   5       13.63       14.16      1.48 o
  -9  -3   5        2.25        0.80      0.92 o
  -8  -3   5       18.13       20.43      1.48 o
  -7  -3   5      266.53      234.05      4.84 o
  -6  -3   5      300.86      285.42      5.61 o
  -5  -3   5      280.47      259.20      6.31 o
  -4  -3   5      316.22      308.17      5.82 o
  -3  -3   5      262.72      260.71      3.50 o
  -2  -3   5     1817.64     1940.58     28.17 o
  -1  -3   5     1185.45     1234.11     16.05 o
   0  -3   5      132.28      127.34      1.99 o
   1  -3   5        7.45       14.82      1.06 o
   2  -3   5       71.79       74.06      1.68 o
   3  -3   5        0.30        0.54      0.32 o
   4  -3   5      185.72      204.04      3.96 o
   5  -3   5       77.82       75.30      1.91 o
   6  -3   5       83.37       74.17      1.98 o
   7  -3   5        3.63        3.24      0.63 o
   8  -3   5        0.47        0.35      0.60 o
   9  -3   5       10.93       11.32      1.29 o
  10  -3   5        4.72        4.32      1.17 o
 -11  -2   5        6.81        5.76      1.92 o
 -10  -2   5       23.80       23.60      1.73 o
  -9  -2   5        8.39        7.66      2.36 o
  -8  -2   5       51.73       44.55      2.44 o
  -7  -2   5        6.84        7.88      1.22 o
  -6  -2   5      180.26      172.10      3.62 o
  -5  -2   5      264.75      287.60      6.93 o
  -4  -2   5       23.40       18.07      1.22 o
  -3  -2   5      639.22      591.09     10.58 o
  -2  -2   5       30.18       52.53      0.78 o
  -1  -2   5     4289.97     4555.16     58.71 o
   0  -2   5       20.74       15.39      1.34 o
   1  -2   5        8.34       14.51      0.47 o
   2  -2   5      396.23      371.59      5.66 o
   3  -2   5        1.35        1.27      0.26 o
   4  -2   5      358.11      359.74      5.59 o
   5  -2   5       35.84       40.91      1.13 o
   6  -2   5      344.51      350.36      5.92 o
   7  -2   5       60.79       56.20      1.75 o
   8  -2   5        1.57        0.87      0.63 o
   9  -2   5        1.66        0.87      0.86 o
  10  -2   5        3.05        4.19      2.44 o
 -11  -1   5        1.06        1.40      1.57 o
 -10  -1   5       15.22       13.59      1.42 o
  -9  -1   5        3.21        2.70      0.92 o
  -8  -1   5       20.89       17.95      1.42 o
  -7  -1   5       16.23       13.30      1.11 o
  -6  -1   5       70.80       72.60      2.47 o
  -5  -1   5       49.51       51.43      1.85 o
  -4  -1   5      174.16      173.59      4.39 o
  -3  -1   5      350.88      375.73      8.49 o
  -2  -1   5      171.57      202.21      2.69 o
  -1  -1   5        0.91        0.61      0.37 o
   0  -1   5      367.26      462.31      6.16 o
   1  -1   5        0.84        4.53      0.26 o
   2  -1   5        2.14        2.64      0.30 o
   3  -1   5      106.55      103.60      1.88 o
   4  -1   5       60.20       53.15      1.18 o
   5  -1   5       38.19       36.17      1.00 o
   6  -1   5      295.37      293.68      4.78 o
   7  -1   5       11.76       12.16      0.93 o
   8  -1   5        9.09        9.94      1.48 o
   9  -1   5       27.66       29.99      1.34 o
  10  -1   5       45.45       48.04      2.22 o
 -11   0   5        0.45        0.00      1.40 o
 -10   0   5        2.46        1.42      0.96 o
  -9   0   5       21.78       21.39      1.60 o
  -8   0   5       67.13       66.44      2.65 o
  -7   0   5       44.90       45.75      1.98 o
  -6   0   5       80.96       81.63      4.89 o
  -5   0   5        1.37        2.36      0.39 o
  -4   0   5      390.17      408.40      9.35 o
  -3   0   5      504.84      572.18     12.60 o
  -2   0   5       41.22       43.62      0.81 o
  -1   0   5       22.54       16.46      0.48 o
   0   0   5      720.69      695.22      9.10 o
   1   0   5      628.59      684.00      8.24 o
   2   0   5      739.02      826.63     12.00 o
   3   0   5       45.94       37.14      0.74 o
   4   0   5       39.82       41.68      1.78 o
   5   0   5      578.96      550.19      8.33 o
   6   0   5       87.55       94.72      1.92 o
   7   0   5      335.24      316.46      5.95 o
   8   0   5       14.10       15.11      0.97 o
   9   0   5       26.37       29.08      1.34 o
  10   0   5       13.77       15.33      1.36 o
  11   0   5        0.08        0.35      0.99 o
 -10   1   5        0.03       -0.87      1.22 o
  -9   1   5       15.14       15.86      1.47 o
  -8   1   5        9.92        9.86      1.17 o
  -7   1   5       18.70       12.75      1.40 o
  -6   1   5        0.58        0.66      0.34 o
  -5   1   5      196.31      209.88      3.88 o
  -4   1   5      125.23      119.48      2.33 o
  -3   1   5       72.84      107.11      1.73 o
  -2   1   5       96.29      129.57      2.17 o
  -1   1   5        0.82        1.79      0.25 o
   0   1   5      977.25      965.35     12.55 o
   1   1   5     1203.17     1241.41     16.25 o
   2   1   5     3360.72     3234.06    114.30 o
   3   1   5      259.72      253.05      4.48 o
   4   1   5       24.32       22.69      0.86 o
   5   1   5        2.48        5.47      0.67 o
   6   1   5        7.63        9.07      0.63 o
   7   1   5       87.56       87.36      2.15 o
   8   1   5        5.99        3.61      0.60 o
   9   1   5        8.01        7.18      0.81 o
  10   1   5        1.03       -0.52      0.78 o
  11   1   5        0.12       -0.86      0.86 o
  -9   2   5       24.78       21.27      1.60 o
  -8   2   5       79.98       71.75      3.49 o
  -7   2   5        8.82        9.12      1.40 o
  -6   2   5       34.50       36.23      1.14 o
  -5   2   5       62.63       59.16      1.40 o
  -4   2   5       85.06       73.98      1.61 o
  -3   2   5      591.69      549.16      9.36 o
  -2   2   5     1441.26     1615.30     22.62 o
  -1   2   5      513.62      532.56      9.30 o
   0   2   5      405.41      364.94      4.87 o
   1   2   5      337.39      342.13      5.10 o
   2   2   5      176.00      201.16      4.65 o
   3   2   5     3633.34     4026.73     64.68 o
   4   2   5      154.93      139.24      2.21 o
   5   2   5        0.33        1.25      0.93 o
   6   2   5        0.74        0.42      0.32 o
   7   2   5       19.59       17.23      0.80 o
   8   2   5       29.94       35.91      1.31 o
   9   2   5        4.09        2.94      0.63 o
  10   2   5        4.87        4.37      0.77 o
  11   2   5        2.87        3.70      1.04 o
  -9   3   5       26.63       23.04      2.27 o
  -8   3   5      109.50       98.71      3.39 o
  -7   3   5       62.52       57.74      3.41 o
  -6   3   5      201.96      184.22      3.73 o
  -5   3   5      106.02      100.06      2.18 o
  -4   3   5       23.73       12.58      0.56 o
  -3   3   5       86.68       80.21      1.72 o
  -2   3   5      305.23      327.81      5.76 o
  -1   3   5     1956.10     1830.28     55.10 o
   0   3   5       30.69       24.30      0.92 o
   1   3   5      635.60      608.04      8.00 o
   2   3   5        0.60        0.49      0.13 o
   3   3   5     2070.35     2223.73     32.66 o
   4   3   5      203.44      223.70      3.22 o
   5   3   5      123.52      142.54      2.66 o
   6   3   5        2.55        5.62      0.42 o
   7   3   5      354.89      383.38      6.05 o
   8   3   5        0.29        0.70      0.50 o
   9   3   5        0.10        0.47      0.50 o
  10   3   5        1.93        3.83      0.77 o
  11   3   5        3.86        2.34      0.92 o
  -7   4   5        5.15        2.79      1.22 o
  -6   4   5       98.88       95.01      2.68 o
  -5   4   5      352.11      313.75      6.89 o
  -4   4   5        0.13        0.17      0.31 o
  -3   4   5       44.40       48.09      1.51 o
  -2   4   5      576.97      555.51     11.40 o
  -1   4   5       50.62       57.62      1.72 o
   0   4   5       14.90       23.05      1.22 o
   1   4   5      371.89      400.60      7.12 o
   2   4   5      152.59      155.79      2.53 o
   3   4   5     1002.20     1049.57     19.63 o
   4   4   5       54.21       57.75      0.89 o
   5   4   5        0.06        0.29      0.26 o
   6   4   5      150.63      159.37      2.77 o
   7   4   5       42.88       51.11      1.26 o
   8   4   5       22.48       28.25      1.17 o
   9   4   5        0.04        0.32      0.69 o
  10   4   5        0.30        1.73      0.63 o
  11   4   5        6.34        6.24      2.01 o
  -6   5   5       63.82       68.43      2.27 o
  -5   5   5      904.52      845.96     17.43 o
  -4   5   5      185.80      179.99      4.32 o
  -3   5   5      330.42      310.91      5.71 o
  -2   5   5      112.55      144.97      2.90 o
  -1   5   5     3739.98     4299.73     70.81 o
   0   5   5      669.23      673.82     27.26 o
   1   5   5      549.34      617.26     18.00 o
   2   5   5        5.02        4.00      0.27 o
   3   5   5       27.19       23.03      0.69 o
   4   5   5        9.67       21.73      0.52 o
   5   5   5       91.49       98.99      1.68 o
   6   5   5       31.61       33.46      0.84 o
   7   5   5      348.19      337.60      5.42 o
   8   5   5        0.69       -0.46      0.46 o
   9   5   5        1.40        1.86      0.63 o
  10   5   5        1.00        0.29      0.60 o
  11   5   5        0.07       -0.31      0.80 o
  -8   6   5       35.08       40.68      3.49 o
  -7   6   5       15.05       14.14      2.09 o
  -6   6   5       14.69       19.70      1.66 o
  -5   6   5       14.08       11.62      0.96 o
  -4   6   5        8.66        4.11      0.67 o
  -3   6   5      111.05      121.69      2.65 o
  -2   6   5      183.77      178.13      3.47 o
  -1   6   5        5.15        3.79      0.38 o
   0   6   5      208.46      177.73      3.38 o
   1   6   5        6.39       11.10      0.67 o
   2   6   5      190.39      212.22      5.07 o
   3   6   5      618.66      611.18     13.22 o
   4   6   5      260.95      278.51      9.72 o
   5   6   5      103.00      109.99      1.83 o
   6   6   5       79.63       83.83      1.55 o
   7   6   5        2.14        3.26      0.43 o
   8   6   5      157.75      168.16      3.56 o
   9   6   5        0.35        0.46      0.56 o
  10   6   5        2.74        0.00      0.60 o
  11   6   5        0.03       -0.52      1.22 o
  -7   7   5        0.64        0.74      0.74 o
  -6   7   5       51.15       49.68      1.97 o
  -5   7   5        0.35       -0.37      0.45 o
  -4   7   5      243.61      260.44      6.09 o
  -3   7   5      650.14      641.71     13.53 o
  -2   7   5      101.17       84.78      2.43 o
  -1   7   5      673.29      620.32     12.95 o
   0   7   5       58.48       66.71      2.01 o
   1   7   5       78.02       60.96      1.84 o
   2   7   5      116.58      138.91      5.07 o
   3   7   5      497.28      524.04     11.59 o
   4   7   5       37.36       36.51      1.20 o
   5   7   5       20.40       19.23      0.97 o
   6   7   5        1.76        1.96      0.42 o
   7   7   5      221.33      220.14      3.41 o
   8   7   5       22.34       17.58      0.83 o
   9   7   5       15.14       16.62      1.00 o
  10   7   5        2.29        2.77      0.69 o
  11   7   5        1.42        0.35      1.22 o
  -7   8   5        4.31        3.06      0.90 o
  -6   8   5       55.78       57.37      4.28 o
  -5   8   5       65.63       60.05      2.22 o
  -4   8   5      123.30      134.65      4.02 o
  -3   8   5        5.96        6.10      0.84 o
  -2   8   5       11.76       11.17      0.84 o
  -1   8   5       36.75       29.44      1.26 o
   0   8   5        0.76        0.85      0.42 o
   1   8   5       92.89       93.48      2.56 o
   2   8   5        1.18        0.57      0.42 o
   3   8   5        0.52        2.27      0.62 o
   4   8   5      435.75      391.61     11.73 o
   5   8   5        3.71        2.01      0.74 o
   6   8   5       45.68       39.55      1.38 o
   7   8   5        0.37       -0.11      0.42 o
   8   8   5        7.25        8.06      0.74 o
   9   8   5        0.05        0.17      2.09 o
  10   8   5        8.49       10.10      1.09 o
  11   8   5        1.42        1.05      1.22 o
  -7   9   5       42.87       44.35      2.79 o
  -6   9   5        0.00       -0.62      0.62 o
  -5   9   5        1.27        1.65      0.79 o
  -4   9   5       10.03       14.96      1.13 o
  -3   9   5      366.08      345.44      7.94 o
  -2   9   5      344.04      315.63      7.22 o
  -1   9   5        1.34       -0.12      0.42 o
   0   9   5      258.66      232.73      5.95 o
   1   9   5       99.27       88.12      8.04 o
   2   9   5      221.06      221.72      5.28 o
   3   9   5       81.15       73.16      2.26 o
   4   9   5      145.63      143.18      4.08 o
   5   9   5      370.53      373.59      8.72 o
   6   9   5        9.69        7.50      0.99 o
   7   9   5       29.00       28.54      1.06 o
   8   9   5        8.84       10.57      0.76 o
   9   9   5        0.82        1.70      0.63 o
  10   9   5       66.42       68.63      2.43 o
  11   9   5       18.16       21.12      1.92 o
  -5  10   5        5.30        5.38      1.00 o
  -4  10   5       44.64       38.99      1.84 o
  -3  10   5        8.51        6.71      1.75 o
  -2  10   5       69.70       84.09      2.73 o
  -1  10   5      145.94      149.14      4.07 o
   0  10   5      458.03      464.19     10.24 o
   1  10   5        0.02        2.09      1.05 o
   2  10   5      290.96      286.46      6.62 o
   3  10   5       30.36       36.62      1.59 o
   4  10   5       78.87       72.66      2.00 o
   5  10   5      223.27      204.23      5.38 o
   6  10   5        0.03       -0.54      0.80 o
   7  10   5       10.93        8.41      1.22 o
   8  10   5        0.31       -0.61      0.74 o
   9  10   5        1.55        0.88      0.61 o
  10  10   5        1.00        1.05      1.05 o
  11  10   5       25.76       32.99      2.09 o
  -4  11   5        8.63        9.21      1.83 o
  -3  11   5       18.56       20.08      1.42 o
  -2  11   5       18.85       19.67      1.66 o
  -1  11   5      129.74      151.64      4.20 o
   0  11   5       24.37       21.81      1.38 o
   1  11   5       18.58       13.81      1.09 o
   2  11   5      696.78      680.73     14.53 o
   3  11   5       58.05       60.99      2.26 o
   4  11   5      172.32      172.79      6.09 o
   5  11   5       10.42       10.61      1.18 o
   6  11   5       89.52       86.33      3.28 o
   7  11   5        2.20        1.94      0.92 o
   8  11   5       57.71       68.10      3.84 o
   9  11   5       20.31       22.79      1.60 o
  10  11   5        5.84        6.46      1.75 o
  -3  12   5       11.62       14.84      2.27 o
  -2  12   5        0.12        0.40      0.74 o
  -1  12   5       55.41       56.46      2.35 o
   0  12   5       26.95       27.98      1.64 o
   1  12   5        1.76        1.66      0.71 o
   2  12   5        3.17        2.89      0.84 o
   3  12   5      107.53      105.65      3.23 o
   4  12   5       33.27       29.47      1.64 o
   5  12   5       11.62       14.89      1.07 o
   6  12   5        5.48        4.95      1.29 o
   7  12   5        0.16       -0.37      0.70 o
   8  12   5        8.72       10.85      1.09 o
   9  12   5        4.33        3.84      1.57 o
  10  12   5       10.43       12.22      2.09 o
  -1  13   5        8.04       13.44      2.27 o
   0  13   5      166.75      172.08      4.87 o
   1  13   5       55.16       57.35      2.43 o
   2  13   5       41.78       39.38      1.93 o
   3  13   5       36.66       34.41      1.80 o
   4  13   5        8.65        8.63      1.13 o
   5  13   5       20.77       19.39      1.23 o
   6  13   5        4.80        3.96      0.82 o
   7  13   5        0.40        0.55      0.65 o
   8  13   5        0.80        0.35      1.22 o
   1  14   5       38.37       35.62      3.14 o
   2  14   5        0.57        1.05      1.40 o
   3  14   5       62.82       62.51      4.19 o
   4  14   5       18.18       17.76      3.14 o
   5  14   5        2.51        0.91      1.09 o
   6  14   5        1.14       -0.80      1.31 o
   7  14   5        3.47        2.09      2.09 o
   8  14   5        0.90        1.22      1.40 o
   5  15   5       15.12       20.77      2.62 o
   6  15   5        5.67        4.19      1.92 o
   7  15   5        0.77        0.00      1.40 o
   5  16   5        0.24       -0.17      1.57 o
  -4 -13   6        0.14       -0.87      0.87 o
  -3 -13   6        7.02        6.26      1.83 o
  -2 -13   6        3.14        4.15      1.04 o
  -7 -12   6        5.18        3.96      1.04 o
  -6 -12   6       15.37       18.46      2.27 o
  -5 -12   6       11.31       11.98      1.57 o
  -4 -12   6        9.84        7.95      1.13 o
  -3 -12   6        1.40        0.54      0.74 o
  -2 -12   6        7.07        8.84      1.29 o
  -1 -12   6        1.23        0.45      1.13 o
   0 -12   6        3.85        7.32      0.85 o
   1 -12   6       19.17       18.38      1.89 o
  -8 -11   6       13.22       16.71      1.47 o
  -7 -11   6       46.56       55.74      2.28 o
  -6 -11   6        1.49        1.80      0.92 o
  -5 -11   6        4.65        6.05      1.09 o
  -4 -11   6        8.29        6.79      0.82 o
  -3 -11   6        0.24       -0.57      0.57 o
  -2 -11   6        0.13       -0.81      0.96 o
  -1 -11   6        8.75       11.38      1.33 o
   0 -11   6        0.10        0.19      0.53 o
   1 -11   6        0.03       -0.53      0.53 o
   2 -11   6        0.48       -0.32      1.04 o
   3 -11   6        0.02        0.45      1.92 o
  -9 -10   6        4.68        6.90      1.11 o
  -8 -10   6        0.03        0.09      1.31 o
  -7 -10   6       16.05       15.97      1.40 o
  -6 -10   6        1.69        0.72      0.65 o
  -5 -10   6        1.04        0.78      0.64 o
  -4 -10   6        5.31        6.48      0.76 o
  -3 -10   6        7.75       12.58      1.94 o
  -2 -10   6        8.40        5.62      0.61 o
  -1 -10   6       12.05       11.29      0.73 o
   0 -10   6        8.02        8.71      0.69 o
   1 -10   6        2.85        2.33      0.58 o
   2 -10   6       23.92       28.94      1.18 o
   3 -10   6        1.26        1.40      1.40 o
   4 -10   6        9.40        7.16      1.75 o
 -10  -9   6        0.24        0.87      1.22 o
  -9  -9   6        0.02       -1.05      1.05 o
  -8  -9   6        9.39       15.90      1.23 o
  -7  -9   6        0.29       -0.47      0.56 o
  -6  -9   6        1.25        3.50      0.71 o
  -5  -9   6        6.36        5.63      0.67 o
  -4  -9   6        0.02        0.18      0.52 o
  -3  -9   6        0.04        0.80      0.54 o
  -2  -9   6       67.42       55.74      1.57 o
  -1  -9   6        0.06       -0.10      0.54 o
   0  -9   6       46.85       52.04      1.59 o
   1  -9   6        9.43        8.46      0.82 o
   2  -9   6        5.37        7.14      0.90 o
   3  -9   6       22.08       23.62      1.72 o
   4  -9   6       12.32       14.14      2.09 o
   5  -9   6        1.24       -0.35      1.22 o
 -10  -8   6       25.23       24.96      2.27 o
  -9  -8   6        1.73        0.87      1.05 o
  -8  -8   6        0.59        1.16      0.65 o
  -7  -8   6        0.00        1.14      0.54 o
  -6  -8   6       22.54       23.84      1.03 o
  -5  -8   6        8.11        9.38      0.86 o
  -4  -8   6        9.38       10.43      1.45 o
  -3  -8   6        6.67       11.78      1.04 o
  -2  -8   6       17.25       19.56      0.96 o
  -1  -8   6        4.30        7.87      0.68 o
   0  -8   6       33.09       32.27      1.21 o
   1  -8   6       16.62       18.62      0.94 o
   2  -8   6       38.76       40.35      1.53 o
   3  -8   6        1.99        2.43      0.87 o
   4  -8   6       14.96       19.55      2.09 o
   5  -8   6        0.27        1.22      1.22 o
   6  -8   6        3.91        3.67      1.40 o
 -10  -7   6       38.86       48.19      3.14 o
  -9  -7   6        0.96        0.17      1.05 o
  -8  -7   6        2.84        4.70      0.77 o
  -7  -7   6        3.27        3.18      0.58 o
  -6  -7   6       21.61       19.53      1.00 o
  -5  -7   6       32.41       32.88      1.15 o
  -4  -7   6        2.53        0.70      0.59 o
  -3  -7   6      245.81      245.08      4.21 o
  -2  -7   6       11.66       10.21      1.11 o
  -1  -7   6       40.61       43.61      1.29 o
   0  -7   6      144.36      176.37      3.28 o
   1  -7   6        6.69        7.62      0.69 o
   2  -7   6      292.71      288.86      4.92 o
   3  -7   6       43.00       36.96      1.30 o
   4  -7   6      118.83      120.33      2.95 o
   5  -7   6        0.02        1.09      0.80 o
   6  -7   6        0.01        0.35      0.86 o
   7  -7   6        0.09       -0.52      1.22 o
 -10  -6   6       10.02        8.90      1.75 o
  -9  -6   6       33.52       31.49      1.49 o
  -8  -6   6       19.91       22.11      1.30 o
  -7  -6   6       48.01       44.93      1.62 o
  -6  -6   6       37.92       34.74      1.12 o
  -5  -6   6       64.61       63.34      1.90 o
  -4  -6   6      151.27      132.94      3.76 o
  -3  -6   6      155.59      142.32      2.63 o
  -2  -6   6      649.74      620.05     12.88 o
  -1  -6   6       18.45       14.86      0.76 o
   0  -6   6       44.23       47.33      1.12 o
   1  -6   6       18.62       25.83      0.87 o
   2  -6   6       62.93       61.08      1.52 o
   3  -6   6        0.55       -0.47      0.47 o
   4  -6   6       17.36       16.35      0.89 o
   5  -6   6        2.84        2.65      0.73 o
   6  -6   6        0.02       -0.26      1.05 o
   7  -6   6       22.64       20.08      1.60 o
   8  -6   6        0.03       -0.49      0.92 o
 -10  -5   6       50.90       50.28      3.49 o
  -9  -5   6        0.97        3.14      0.99 o
  -8  -5   6        0.20       -0.08      0.76 o
  -7  -5   6        0.05        0.17      0.62 o
  -6  -5   6      450.88      422.39      6.91 o
  -5  -5   6       11.22       10.28      1.11 o
  -4  -5   6      113.35      107.44      2.54 o
  -3  -5   6      144.66      138.35      2.50 o
  -2  -5   6        9.49       12.01      0.65 o
  -1  -5   6      205.39      197.66      3.01 o
   0  -5   6      185.39      166.11      2.63 o
   1  -5   6        0.03        0.14      0.31 o
   2  -5   6        8.27       14.61      0.67 o
   3  -5   6       44.61       46.98      1.31 o
   4  -5   6       11.38        8.97      0.67 o
   5  -5   6       29.17       31.46      1.34 o
   6  -5   6        8.32        9.74      0.91 o
   7  -5   6       39.53       49.32      2.71 o
   8  -5   6        0.53        0.80      0.92 o
 -11  -4   6        0.93        1.40      1.57 o
 -10  -4   6        0.22       -0.35      1.40 o
  -9  -4   6       49.57       53.34      2.53 o
  -8  -4   6       11.89       11.17      1.23 o
  -7  -4   6      116.62      109.05      2.74 o
  -6  -4   6       47.74       43.30      1.98 o
  -5  -4   6       37.18       36.41      1.20 o
  -4  -4   6        2.78        3.13      0.48 o
  -3  -4   6      157.98      157.77      2.68 o
  -2  -4   6      414.27      431.60      6.67 o
  -1  -4   6      287.79      312.23      4.41 o
   0  -4   6      484.18      451.19      6.22 o
   1  -4   6        7.82       12.17      0.62 o
   2  -4   6       10.79        9.36      0.63 o
   3  -4   6       94.36      104.32      2.35 o
   4  -4   6      126.71      117.05      2.65 o
   5  -4   6       11.70        8.31      0.77 o
   6  -4   6       65.27       63.95      1.95 o
   7  -4   6       69.82       78.21      2.25 o
   8  -4   6       48.69       56.97      2.41 o
   9  -4   6       18.51       24.79      1.79 o
 -11  -3   6        2.43        1.22      1.57 o
 -10  -3   6        3.73        6.63      1.75 o
  -9  -3   6        5.81        4.19      0.99 o
  -8  -3   6       54.91       51.10      2.35 o
  -7  -3   6        5.01        5.74      1.40 o
  -6  -3   6       68.07       75.29      2.88 o
  -5  -3   6       88.21       94.12      3.32 o
  -4  -3   6       22.65       22.22      0.87 o
  -3  -3   6      232.14      215.13      2.98 o
  -2  -3   6      903.16      880.33     11.57 o
  -1  -3   6       96.93       93.05      1.55 o
   0  -3   6        5.39        2.79      0.29 o
   1  -3   6       78.83       95.64      3.08 o
   2  -3   6       23.85       30.10      0.87 o
   3  -3   6      106.24       97.96      1.92 o
   4  -3   6       57.87       60.47      1.46 o
   5  -3   6        0.61        0.06      0.45 o
   6  -3   6        6.18        9.19      0.81 o
   7  -3   6       19.77       16.41      1.04 o
   8  -3   6       34.83       36.87      2.27 o
   9  -3   6        2.83        3.23      1.40 o
 -11  -2   6        0.21        1.22      1.57 o
 -10  -2   6       40.01       46.10      2.44 o
  -9  -2   6       15.03       20.27      1.60 o
  -8  -2   6       33.07       29.78      1.73 o
  -7  -2   6        0.54        0.52      0.74 o
  -6  -2   6      131.20      126.33      3.71 o
  -5  -2   6      579.47      521.06     11.90 o
  -4  -2   6       11.69        8.86      0.80 o
  -3  -2   6       16.14       14.84      0.91 o
  -2  -2   6       20.47       25.03      0.59 o
  -1  -2   6     3053.22     3166.15     40.82 o
   0  -2   6       73.30       70.16      1.41 o
   1  -2   6       40.67       45.20      0.93 o
   2  -2   6       45.96       41.92      0.98 o
   3  -2   6        1.01        0.17      0.35 o
   4  -2   6       40.14       34.13      0.98 o
   5  -2   6       78.35       81.07      1.74 o
   6  -2   6      109.82       97.17      2.39 o
   7  -2   6        0.50       -0.31      0.53 o
   8  -2   6        1.75        0.58      0.63 o
   9  -2   6        0.06       -0.80      0.80 o
  10  -2   6        0.04       -0.76      0.92 o
 -11  -1   6        0.29       -1.40      1.40 o
 -10  -1   6       24.89       22.87      2.62 o
  -9  -1   6        1.09        0.87      0.86 o
  -8  -1   6       27.18       28.62      1.73 o
  -7  -1   6       79.02       71.02      4.28 o
  -6  -1   6        3.41        6.69      0.92 o
  -5  -1   6      187.74      166.02      4.45 o
  -4  -1   6       66.41       56.94      1.98 o
  -3  -1   6      139.59      155.20      4.02 o
  -2  -1   6      455.92      491.90      6.34 o
  -1  -1   6       90.83       89.41      1.78 o
   0  -1   6      335.01      349.08      4.76 o
   1  -1   6        6.32       17.43      0.51 o
   2  -1   6      204.40      204.91      3.30 o
   3  -1   6       54.33       54.02      1.16 o
   4  -1   6        0.29        0.60      0.30 o
   5  -1   6      255.37      241.69      4.02 o
   6  -1   6      317.30      307.35      5.78 o
   7  -1   6       15.46       13.88      0.91 o
   8  -1   6       61.62       60.49      1.91 o
   9  -1   6       35.97       34.67      2.53 o
  10  -1   6       26.73       28.72      1.79 o
 -11   0   6        0.60        2.79      1.75 o
 -10   0   6        0.01       -0.35      1.40 o
  -9   0   6       14.01       13.01      1.36 o
  -8   0   6        0.01       -0.74      0.74 o
  -7   0   6      367.21      343.55     10.41 o
  -6   0   6       31.07       26.63      2.18 o
  -5   0   6       34.90       35.05      1.54 o
  -4   0   6       65.19       56.70      1.98 o
  -3   0   6      327.93      390.13      5.07 o
  -2   0   6      153.90      156.25      2.17 o
  -1   0   6      876.37      984.76     16.19 o
   0   0   6       16.51       24.58      0.58 o
   1   0   6      269.68      272.51      3.17 o
   2   0   6       28.08       18.54      1.40 o
   3   0   6      193.15      207.47      2.95 o
   4   0   6        6.34       12.52      0.98 o
   5   0   6       13.71       18.54      0.71 o
   6   0   6       45.82       44.90      1.44 o
   7   0   6      164.52      173.92      3.66 o
   8   0   6       55.63       55.35      1.75 o
   9   0   6       30.80       33.06      1.48 o
  10   0   6        1.49        2.36      0.99 o
 -11   1   6       11.95       11.00      2.27 o
 -10   1   6       20.92       18.50      2.44 o
  -9   1   6        0.94       -0.52      0.74 o
  -8   1   6       95.07       88.44      3.15 o
  -7   1   6       29.56       23.88      2.53 o
  -6   1   6      147.83      135.33      4.28 o
  -5   1   6        0.14       -0.03      0.45 o
  -4   1   6      925.95      901.26     12.80 o
  -3   1   6      126.62      153.28      2.13 o
  -2   1   6     4210.40     4263.26     60.56 o
  -1   1   6       14.09       15.30      0.56 o
   0   1   6     1480.53     1641.35     27.24 o
   1   1   6     4823.33     5233.87     67.62 o
   2   1   6      555.45      561.70     12.52 o
   3   1   6        6.89        0.55      0.27 o
   4   1   6      199.18      197.93      5.12 o
   5   1   6        0.27        0.24      0.30 o
   6   1   6       20.24       14.93      0.97 o
   7   1   6        6.55        8.12      0.71 o
   8   1   6        8.89       11.63      0.85 o
   9   1   6        0.03        0.58      0.60 o
  10   1   6        0.08       -0.17      0.86 o
  11   1   6       15.19       14.06      1.92 o
 -10   2   6       10.66       11.87      2.09 o
  -9   2   6       10.77       13.26      1.42 o
  -8   2   6       25.65       19.46      1.57 o
  -7   2   6       32.83       29.67      1.79 o
  -6   2   6        6.79        9.58      2.79 o
  -5   2   6      422.23      376.39      6.72 o
  -4   2   6        3.48        4.07      0.75 o
  -3   2   6      177.99      186.07      3.47 o
  -2   2   6       18.17       22.97      1.42 o
  -1   2   6     1962.69     2002.92     41.57 o
   0   2   6      135.86      169.36      2.42 o
   1   2   6     1703.59     1955.04     26.42 o
   2   2   6       44.59       47.73      2.14 o
   3   2   6      767.84      778.19     13.07 o
   4   2   6      641.76      642.14     11.85 o
   5   2   6       75.69       81.47      2.41 o
   6   2   6        0.21        0.09      0.36 o
   7   2   6        8.27        9.51      0.93 o
   8   2   6       37.84       39.48      1.44 o
   9   2   6        8.11        6.97      0.81 o
  10   2   6        6.74        7.08      0.87 o
  11   2   6       14.33       16.44      1.48 o
  -9   3   6        4.74        3.42      1.04 o
  -8   3   6        0.15        0.61      0.86 o
  -7   3   6      294.72      256.18      6.67 o
  -6   3   6       40.34       38.46      1.91 o
  -5   3   6       46.21       44.02      1.25 o
  -4   3   6      253.11      258.25      4.78 o
  -3   3   6        8.62        4.81      0.38 o
  -2   3   6      250.59      314.26      5.55 o
  -1   3   6       16.17       13.92      0.60 o
   0   3   6      395.96      434.73     12.36 o
   1   3   6       70.54       70.87      1.28 o
   2   3   6      198.76      241.32      7.47 o
   3   3   6      505.67      512.13      7.66 o
   4   3   6       16.13       15.96      0.69 o
   5   3   6      329.58      317.20      4.96 o
   6   3   6        0.03        0.06      0.40 o
   7   3   6        2.63        1.96      0.57 o
   8   3   6        0.38        0.32      0.53 o
   9   3   6        1.29        0.64      0.60 o
  10   3   6        1.97        0.70      0.67 o
  11   3   6        0.76        0.24      1.57 o
  -8   4   6        8.44        4.19      1.57 o
  -7   4   6       23.31       23.73      1.59 o
  -6   4   6       95.81       77.69      1.97 o
  -5   4   6       75.56       60.55      1.61 o
  -4   4   6      769.07      745.67     12.78 o
  -3   4   6       41.50       49.58      1.55 o
  -2   4   6       74.57       72.45      1.93 o
  -1   4   6      335.97      329.97      9.46 o
   0   4   6      653.57      609.72     39.79 o
   1   4   6       38.16       39.34      1.04 o
   2   4   6      388.19      397.08      5.37 o
   3   4   6       23.40       24.90      0.73 o
   4   4   6        1.15        0.59      0.23 o
   5   4   6       78.74       77.43      1.56 o
   6   4   6      123.20      131.92      2.40 o
   7   4   6       20.45       23.36      1.00 o
   8   4   6       21.50       24.50      1.14 o
   9   4   6        9.20       11.24      1.18 o
  10   4   6        5.52        6.42      0.84 o
  11   4   6       23.82       24.59      1.72 o
  -7   5   6       21.47       20.95      2.27 o
  -6   5   6        1.38        2.44      0.58 o
  -5   5   6      250.54      220.83      5.17 o
  -4   5   6      161.05      146.78      3.65 o
  -3   5   6      644.62      678.80     13.96 o
  -2   5   6        0.32        1.99      0.51 o
  -1   5   6       36.91       37.10      1.03 o
   0   5   6        7.67        3.54      1.48 o
   1   5   6      962.17      964.04     16.69 o
   2   5   6      123.61      115.43      2.34 o
   3   5   6       14.19       14.91      0.55 o
   4   5   6        6.24        5.92      0.49 o
   5   5   6       27.49       27.07      0.69 o
   6   5   6      138.69      150.63      2.41 o
   7   5   6       36.91       31.54      1.15 o
   8   5   6        5.04        5.46      0.67 o
   9   5   6       15.31       19.14      1.51 o
  10   5   6       27.91       31.91      1.94 o
  11   5   6       47.52       59.85      2.46 o
  -8   6   6      135.04      151.09      7.16 o
  -7   6   6        9.21       13.62      1.92 o
  -6   6   6       65.32       60.85      2.71 o
  -5   6   6       69.38       68.15      1.90 o
  -4   6   6      105.57       87.58      2.16 o
  -3   6   6      657.83      621.04     10.86 o
  -2   6   6      138.24      141.80      2.93 o
  -1   6   6      136.66      147.07      2.97 o
   0   6   6      604.93      661.87     13.18 o
   1   6   6      230.10      240.33      5.56 o
   2   6   6     1644.94     1658.80     28.40 o
   3   6   6        0.67        0.96      0.96 o
   4   6   6      263.46      285.17      5.31 o
   5   6   6       68.14       64.70      1.46 o
   6   6   6       49.15       43.15      0.98 o
   7   6   6       17.40       21.38      1.01 o
   8   6   6       11.96        9.68      0.79 o
   9   6   6       31.89       34.50      1.33 o
  10   6   6        3.70        5.62      0.79 o
  11   6   6        4.17        3.49      0.99 o
  -7   7   6       90.20       98.32      5.24 o
  -6   7   6        1.07        1.06      0.61 o
  -5   7   6       29.16       22.65      2.10 o
  -4   7   6        0.92        0.39      0.55 o
  -3   7   6       87.27       85.98      3.30 o
  -2   7   6      476.56      426.45      7.66 o
  -1   7   6      236.13      218.73      4.21 o
   0   7   6       49.21       63.80      2.32 o
   1   7   6        0.99        5.76      0.87 o
   2   7   6      470.40      452.24     10.10 o
   3   7   6     1254.57     1215.08     25.68 o
   4   7   6        0.01        0.14      0.55 o
   5   7   6        0.04        1.57      1.05 o
   6   7   6      139.50      136.32      2.62 o
   7   7   6      222.86      202.11      3.53 o
   8   7   6       10.61       14.01      0.87 o
   9   7   6        4.91        4.88      0.73 o
  10   7   6        0.00       -0.59      0.59 o
  11   7   6        2.02        2.57      0.92 o
  -6   8   6      114.95      127.90      3.77 o
  -5   8   6        1.36        2.30      0.71 o
  -4   8   6       52.04       45.64      1.84 o
  -3   8   6        0.47        1.26      0.58 o
  -2   8   6      132.04      137.97      3.65 o
  -1   8   6       22.95       17.48      1.83 o
   0   8   6       45.48       42.90      1.59 o
   1   8   6        3.20        2.13      1.22 o
   2   8   6        2.83        4.54      0.87 o
   3   8   6       38.73       41.28      1.72 o
   4   8   6       10.10        9.44      0.86 o
   5   8   6      137.52      138.40      3.83 o
   6   8   6       29.08       32.09      2.53 o
   7   8   6       28.02       21.87      1.42 o
   8   8   6       81.43       80.22      2.34 o
   9   8   6        0.36        1.55      0.59 o
  10   8   6        3.38        6.39      0.82 o
  11   8   6        3.73        3.32      1.22 o
  -6   9   6       13.33       12.90      2.44 o
  -5   9   6      118.43      110.85      3.44 o
  -4   9   6       10.17       15.26      1.22 o
  -3   9   6       22.98       17.91      1.66 o
  -2   9   6       17.03       19.93      1.66 o
  -1   9   6       98.89      108.82      3.10 o
   0   9   6        2.90        2.01      0.79 o
   1   9   6      304.48      278.57      6.38 o
   2   9   6        4.15        1.78      0.55 o
   3   9   6       24.23       20.14      1.29 o
   4   9   6       42.66       33.74      3.49 o
   5   9   6        3.44        2.19      1.05 o
   6   9   6       19.97       24.11      1.54 o
   7   9   6        9.05        6.28      1.40 o
   8   9   6       12.78       15.76      2.36 o
   9   9   6       66.67       70.41      2.48 o
  10   9   6       23.47       32.70      1.68 o
  11   9   6       28.82       33.87      2.27 o
  -6  10   6        0.47        1.40      1.05 o
  -5  10   6       15.55       14.77      1.26 o
  -4  10   6       35.97       35.37      3.32 o
  -3  10   6      329.24      315.65      7.51 o
  -2  10   6       43.85       44.80      1.93 o
  -1  10   6       19.01       17.11      1.13 o
   0  10   6      204.75      218.72      5.37 o
   1  10   6      247.72      214.13      5.20 o
   2  10   6       80.82       65.24      2.26 o
   3  10   6      435.33      375.64      8.35 o
   4  10   6      245.19      233.84      6.06 o
   5  10   6       80.28       79.56      3.75 o
   6  10   6      133.61      123.93      3.77 o
   7  10   6       18.43       21.82      2.09 o
   8  10   6        2.46        4.01      1.40 o
   9  10   6       79.08       81.71      2.96 o
  10  10   6        3.16        3.32      1.57 o
  -4  11   6        5.84        6.31      1.57 o
  -3  11   6       82.90       91.29      3.06 o
  -2  11   6       58.73       51.31      2.18 o
  -1  11   6        6.87        5.34      0.84 o
   0  11   6       87.16       93.35      4.54 o
   1  11   6      123.36      116.75      3.35 o
   2  11   6      100.07       90.60      2.81 o
   3  11   6      480.97      448.94      9.90 o
   4  11   6      116.13       98.69      2.52 o
   5  11   6       18.75       19.92      1.10 o
   6  11   6       41.74       49.54      2.22 o
   7  11   6        6.32        6.81      1.57 o
   8  11   6        4.22        4.54      1.40 o
   9  11   6        0.47       -0.17      1.22 o
  10  11   6        6.05        5.57      1.17 o
  -3  12   6      100.85      112.28      3.69 o
  -2  12   6      137.65      131.87      3.99 o
  -1  12   6        1.73        1.75      0.84 o
   0  12   6       52.25       47.92      2.10 o
   1  12   6       40.93       52.05      2.18 o
   2  12   6       12.64        5.24      0.92 o
   3  12   6       21.29       16.62      1.22 o
   4  12   6       10.10        9.69      0.87 o
   5  12   6        5.51        7.04      0.84 o
   6  12   6        9.79        8.59      0.84 o
   7  12   6        2.57        1.05      1.22 o
   8  12   6        0.01       -0.52      1.22 o
   9  12   6        7.79       11.52      1.92 o
  -1  13   6       26.24       26.01      2.79 o
   0  13   6        0.03       -0.48      1.48 o
   1  13   6       21.91       22.94      1.66 o
   2  13   6       65.06       65.86      2.56 o
   3  13   6        0.88       -0.71      0.71 o
   4  13   6        4.68        3.51      0.76 o
   5  13   6       10.54       13.11      1.08 o
   6  13   6       37.11       42.42      1.69 o
   7  13   6       55.12       55.04      3.14 o
   8  13   6        0.88        1.92      1.40 o
   9  13   6        0.46        0.00      1.40 o
   1  14   6        2.19        3.49      1.57 o
   2  14   6       30.09       29.85      2.97 o
   3  14   6       31.67       39.98      3.32 o
   4  14   6       32.25       36.50      2.28 o
   5  14   6        6.63        7.26      2.09 o
   6  14   6        2.30        0.37      1.75 o
   7  14   6        6.34        7.51      1.75 o
   8  14   6        0.37        0.35      1.22 o
   5  15   6       16.97       18.16      2.44 o
   6  15   6        0.50        2.44      1.57 o
   7  15   6        9.59        9.08      2.09 o
   5  16   6        7.50       11.00      2.44 o
  -6 -12   7        4.69        4.21      1.09 o
  -5 -12   7       14.61       17.24      2.97 o
  -4 -12   7        1.16        0.87      0.90 o
  -3 -12   7        0.97        1.32      0.76 o
  -2 -12   7        3.00        5.01      0.91 o
  -1 -12   7        0.02       -0.69      0.69 o
   0 -12   7       24.18       29.93      1.75 o
  -7 -11   7        0.25        0.13      0.92 o
  -6 -11   7       21.49       24.60      1.59 o
  -5 -11   7        0.16       -0.15      0.84 o
  -4 -11   7        6.67        7.63      0.92 o
  -3 -11   7        5.75        7.44      1.55 o
  -2 -11   7        2.11        0.08      0.68 o
  -1 -11   7        3.30        2.46      0.96 o
   0 -11   7        1.78        1.82      0.80 o
   1 -11   7        1.07        1.87      1.06 o
   2 -11   7        3.18        2.01      0.72 o
  -8 -10   7       36.12       42.82      1.91 o
  -7 -10   7       14.88       17.20      1.36 o
  -6 -10   7        0.49       -0.32      0.61 o
  -5 -10   7        0.08       -0.55      0.55 o
  -4 -10   7        1.51        1.13      0.61 o
  -3 -10   7        3.05        4.21      0.69 o
  -2 -10   7        0.01       -0.56      0.56 o
  -1 -10   7        3.69        4.91      1.01 o
   0 -10   7       18.47       18.04      1.10 o
   1 -10   7        0.63       -0.07      0.82 o
   2 -10   7        0.09        1.57      1.17 o
   3 -10   7        9.72       10.99      0.94 o
  -9  -9   7        3.16        3.49      1.40 o
  -8  -9   7        3.01        1.81      0.80 o
  -7  -9   7        0.98        0.97      0.97 o
  -6  -9   7        0.11       -0.21      0.54 o
  -5  -9   7        1.36        1.60      0.59 o
  -4  -9   7        0.05       -0.46      0.54 o
  -3  -9   7       28.29       27.98      1.48 o
  -2  -9   7        0.32        1.17      0.79 o
  -1  -9   7        0.01       -0.59      0.59 o
   0  -9   7       18.25       15.72      0.97 o
   1  -9   7       17.44       16.06      1.04 o
   2  -9   7        1.26        1.60      0.79 o
   3  -9   7        3.15        4.73      1.57 o
   4  -9   7        3.09        1.40      1.40 o
 -10  -8   7       16.88       20.60      2.09 o
  -9  -8   7        0.33       -0.17      1.05 o
  -8  -8   7        1.37        2.01      0.86 o
  -7  -8   7        0.02       -0.25      0.49 o
  -6  -8   7        2.99        2.07      0.58 o
  -5  -8   7       27.12       21.91      1.03 o
  -4  -8   7       27.82       23.17      1.30 o
  -3  -8   7       17.87       15.92      1.12 o
  -2  -8   7       12.68       14.17      0.87 o
  -1  -8   7      138.00      152.73      3.07 o
   0  -8   7      151.94      151.03      3.07 o
   1  -8   7       60.34       49.56      1.64 o
   2  -8   7        0.68       -0.04      0.60 o
   3  -8   7       11.49       12.34      1.23 o
   4  -8   7        1.35        1.63      0.92 o
   5  -8   7        6.37        8.06      1.23 o
   6  -8   7        1.19        2.97      1.57 o
 -10  -7   7        3.38        6.63      1.57 o
  -9  -7   7       10.92       15.78      1.42 o
  -8  -7   7        2.62        3.57      0.79 o
  -7  -7   7        1.49        0.84      0.50 o
  -6  -7   7        0.71        0.52      0.50 o
  -5  -7   7       13.23       11.82      0.95 o
  -4  -7   7        0.94        1.72      0.69 o
  -3  -7   7       28.22       34.06      1.51 o
  -2  -7   7        0.01        0.29      0.49 o
  -1  -7   7        1.37        0.62      0.54 o
   0  -7   7       25.28       32.27      1.20 o
   1  -7   7       49.25       42.87      1.23 o
   2  -7   7       33.37       37.44      1.20 o
   3  -7   7      170.67      171.43      3.72 o
   4  -7   7        8.67       10.75      0.97 o
   5  -7   7       23.93       25.71      1.73 o
   6  -7   7        4.02        3.63      1.40 o
  -9  -6   7       34.66       39.46      3.14 o
  -8  -6   7       10.74       12.49      1.03 o
  -7  -6   7       43.42       40.42      1.59 o
  -6  -6   7        0.09       -0.01      0.44 o
  -5  -6   7      106.53      111.42      2.77 o
  -4  -6   7        6.46        7.49      0.77 o
  -3  -6   7       61.94       58.15      1.87 o
  -2  -6   7      149.41      151.66      2.84 o
  -1  -6   7       20.18       23.80      0.97 o
   0  -6   7        0.46       -0.04      0.34 o
   1  -6   7       13.99       17.68      1.10 o
   2  -6   7        0.34        0.71      0.44 o
   3  -6   7      102.13      106.82      4.01 o
   4  -6   7        0.96        0.02      0.67 o
   5  -6   7        5.13        5.42      0.79 o
   6  -6   7       27.62       31.10      3.58 o
   7  -6   7        1.67        0.61      0.99 o
 -10  -5   7        5.46        5.06      1.75 o
  -9  -5   7       15.03       17.00      1.54 o
  -8  -5   7       24.81       27.21      1.79 o
  -7  -5   7       16.11       15.09      1.03 o
  -6  -5   7       34.66       29.88      1.73 o
  -5  -5   7      492.76      442.54      8.38 o
  -4  -5   7       14.13       14.03      1.17 o
  -3  -5   7      659.78      645.37      9.81 o
  -2  -5   7        9.31       15.35      0.70 o
  -1  -5   7        6.87        9.95      0.55 o
   0  -5   7        0.30        0.67      0.36 o
   1  -5   7       30.45       33.47      0.96 o
   2  -5   7      244.68      246.39      3.79 o
   3  -5   7        4.88        5.92      0.67 o
   4  -5   7        1.36       -0.39      0.56 o
   5  -5   7       22.62       23.50      1.37 o
   6  -5   7        1.86        1.48      0.86 o
   7  -5   7       25.94       24.71      3.14 o
   8  -5   7       11.70        9.78      1.42 o
 -11  -4   7        5.45        7.51      1.92 o
 -10  -4   7        4.88        2.79      1.57 o
  -9  -4   7       26.60       29.35      1.98 o
  -8  -4   7        3.40        2.79      0.99 o
  -7  -4   7       10.78        9.07      1.22 o
  -6  -4   7       35.18       28.52      1.66 o
  -5  -4   7       52.52       49.53      2.10 o
  -4  -4   7      132.56      124.24      2.93 o
  -3  -4   7       77.40       73.79      1.53 o
  -2  -4   7      392.66      400.74      5.53 o
  -1  -4   7       32.18       34.44      0.91 o
   0  -4   7       27.25       28.69      0.81 o
   1  -4   7        2.03        2.10      0.49 o
   2  -4   7       31.02       29.60      1.23 o
   3  -4   7       56.01       57.98      1.46 o
   4  -4   7        3.10        1.32      0.89 o
   5  -4   7        9.18       11.58      0.91 o
   6  -4   7       67.47       69.63      2.12 o
   7  -4   7        7.67        7.57      1.17 o
   8  -4   7        5.31        3.30      1.04 o
 -11  -3   7       10.03       15.19      2.44 o
 -10  -3   7        1.35        1.57      1.40 o
  -9  -3   7        5.37        4.48      1.13 o
  -8  -3   7        2.24        3.14      0.99 o
  -7  -3   7      270.04      259.09      6.74 o
  -6  -3   7       90.07       82.94      2.90 o
  -5  -3   7      109.77      114.21      3.40 o
  -4  -3   7      124.02      112.34      3.34 o
  -3  -3   7        9.27        9.41      0.56 o
  -2  -3   7       30.34       25.25      0.65 o
  -1  -3   7       73.35       84.53      1.62 o
   0  -3   7      231.17      224.15      3.65 o
   1  -3   7       47.31       55.67      1.13 o
   2  -3   7       42.41       33.80      0.87 o
   3  -3   7       38.34       37.37      1.46 o
   4  -3   7       11.63       13.13      0.91 o
   5  -3   7      127.56      112.55      2.65 o
   6  -3   7        2.30        5.18      0.77 o
   7  -3   7        0.84        0.86      0.67 o
   8  -3   7        9.07       11.42      1.29 o
   9  -3   7        0.57        1.31      0.99 o
 -11  -2   7        1.70        1.57      1.75 o
 -10  -2   7        2.24        2.79      1.57 o
  -9  -2   7        0.58       -0.70      0.86 o
  -8  -2   7        8.44        7.99      1.17 o
  -7  -2   7       18.22       20.46      1.57 o
  -6  -2   7       30.65       30.03      1.60 o
  -5  -2   7        8.81        6.11      0.86 o
  -4  -2   7       79.05       76.70      2.53 o
  -3  -2   7       38.55       35.27      0.75 o
  -2  -2   7      267.99      254.79      3.54 o
  -1  -2   7        2.68        3.28      0.33 o
   0  -2   7      165.71      172.70      2.58 o
   1  -2   7       46.13       52.88      1.39 o
   2  -2   7        5.33        6.16      0.62 o
   3  -2   7       67.90       54.68      1.24 o
   4  -2   7        0.72        1.63      0.50 o
   5  -2   7       39.26       42.14      1.41 o
   6  -2   7        8.13        7.01      0.77 o
   7  -2   7       13.84       15.32      1.01 o
   8  -2   7        4.56        3.53      1.22 o
   9  -2   7        0.01       -0.80      0.80 o
 -11  -1   7        6.02        3.14      1.92 o
 -10  -1   7        8.29        6.46      1.92 o
  -9  -1   7        1.14        1.94      0.92 o
  -8  -1   7        9.00       10.51      3.05 o
  -7  -1   7        0.28       -0.52      0.74 o
  -6  -1   7      341.32      311.77     11.63 o
  -5  -1   7        4.52        5.29      0.80 o
  -4  -1   7      102.59       91.41      2.78 o
  -3  -1   7        6.89       14.55      0.66 o
  -2  -1   7      112.35      128.87      1.86 o
  -1  -1   7      208.84      183.49      3.40 o
   0  -1   7       35.32       37.42      1.37 o
   1  -1   7        2.94        4.52      0.33 o
   2  -1   7        3.46        2.74      0.32 o
   3  -1   7       99.55      108.76      2.01 o
   4  -1   7        4.67        5.30      0.44 o
   5  -1   7      165.96      159.88      4.45 o
   6  -1   7        4.82        5.17      0.67 o
   7  -1   7       38.65       39.78      1.44 o
   8  -1   7        8.01       10.10      0.99 o
   9  -1   7        1.05        1.75      1.05 o
  10  -1   7        0.01       -0.37      2.01 o
 -11   0   7        3.06        1.57      1.75 o
 -10   0   7        0.00       -1.22      1.22 o
  -9   0   7        0.60        0.17      0.86 o
  -8   0   7        2.99        2.79      0.99 o
  -7   0   7        0.77       -0.17      0.74 o
  -6   0   7       26.57       19.73      1.36 o
  -5   0   7        3.81        3.41      0.74 o
  -4   0   7      228.32      263.18      6.37 o
  -3   0   7       88.48       92.92      1.55 o
  -2   0   7      231.50      262.84      3.53 o
  -1   0   7        2.22        3.11      0.28 o
   0   0   7      263.61      288.14      4.44 o
   1   0   7     1050.31     1074.01     13.30 o
   2   0   7        3.35        3.76      0.60 o
   3   0   7       33.88       35.81      1.05 o
   4   0   7       64.42       63.87      1.52 o
   5   0   7        1.90        0.94      0.43 o
   6   0   7        3.47        1.88      0.53 o
   7   0   7        2.11        0.78      0.53 o
   8   0   7        0.71        0.35      0.60 o
   9   0   7       14.25       21.20      2.79 o
  10   0   7        9.91        8.30      1.66 o
 -11   1   7        4.07        2.97      1.92 o
 -10   1   7        0.10       -1.22      1.22 o
  -9   1   7        5.14        4.45      1.11 o
  -8   1   7       97.67      100.99      3.67 o
  -7   1   7        4.49        7.46      1.04 o
  -6   1   7      108.09       98.48      3.15 o
  -5   1   7       40.42       43.78      1.79 o
  -4   1   7        2.39        4.28      0.47 o
  -3   1   7      223.77      230.26      3.10 o
  -2   1   7       99.93      129.65      2.16 o
  -1   1   7      281.73      329.81      5.01 o
   0   1   7      126.04      110.70      1.91 o
   1   1   7       97.15       91.76      2.24 o
   2   1   7     5834.93     5752.34    166.86 o
   3   1   7      180.13      192.56      3.72 o
   4   1   7      126.84      140.29      2.42 o
   5   1   7       89.95       79.64      1.95 o
   6   1   7       14.21       16.91      0.87 o
   7   1   7      137.92      127.96      2.93 o
   8   1   7       16.03       14.55      0.97 o
   9   1   7        1.14        1.04      0.67 o
  10   1   7       13.57       13.50      1.29 o
 -10   2   7        8.35        6.63      1.92 o
  -9   2   7        2.41        4.83      1.09 o
  -8   2   7        0.54       -0.17      0.86 o
  -7   2   7      397.16      342.33      8.47 o
  -6   2   7        0.00       -0.62      0.62 o
  -5   2   7       58.42       55.68      2.36 o
  -4   2   7       15.98       13.71      0.57 o
  -3   2   7       28.49       21.51      0.61 o
  -2   2   7      114.17      113.04      2.38 o
  -1   2   7       45.99       40.73      0.91 o
   0   2   7      541.61      604.14      8.93 o
   1   2   7       10.94        6.36      0.39 o
   2   2   7      891.61      964.68     16.14 o
   3   2   7      197.41      170.81      4.01 o
   4   2   7      119.02      109.61      3.53 o
   5   2   7      100.83       91.38      2.11 o
   6   2   7        3.36        2.02      0.48 o
   7   2   7       11.51       10.58      0.80 o
   8   2   7        8.08        7.63      0.77 o
   9   2   7        0.02       -0.52      0.60 o
  10   2   7        0.05       -0.30      0.80 o
  11   2   7        0.53       -0.92      0.92 o
 -10   3   7        2.24        0.52      1.75 o
  -9   3   7        8.58       11.90      1.47 o
  -8   3   7       40.16       48.22      2.71 o
  -7   3   7        0.02       -0.61      0.74 o
  -6   3   7     1213.68     1075.16     23.76 o
  -5   3   7        5.76        8.59      0.56 o
  -4   3   7       41.21       42.09      1.16 o
  -3   3   7       23.69       21.55      1.13 o
  -2   3   7        5.50        2.70      0.43 o
  -1   3   7      392.98      429.24     10.16 o
   0   3   7       11.06       17.82      0.71 o
   1   3   7      271.46      290.40      4.00 o
   2   3   7      146.80      158.94      3.09 o
   3   3   7      288.41      289.22      4.59 o
   4   3   7      450.74      472.25      7.17 o
   5   3   7       14.62        9.48      0.61 o
   6   3   7      200.93      179.91      4.44 o
   7   3   7       34.13       29.82      1.17 o
   8   3   7       10.61        9.12      0.84 o
   9   3   7       26.54       36.66      1.44 o
  10   3   7        2.20        2.18      0.92 o
  11   3   7       36.43       38.53      2.03 o
  -9   4   7        0.21       -0.52      1.40 o
  -8   4   7        0.16       -0.80      0.80 o
  -7   4   7       32.21       35.31      1.96 o
  -6   4   7       28.74       22.76      1.54 o
  -5   4   7       32.02       41.18      1.72 o
  -4   4   7       28.07       33.50      1.65 o
  -3   4   7        3.54        5.06      0.41 o
  -2   4   7      262.81      235.76      5.20 o
  -1   4   7        2.35        0.00      0.37 o
   0   4   7      478.78      529.08      9.38 o
   1   4   7       15.83       22.07      0.85 o
   2   4   7       80.98       83.66      1.35 o
   3   4   7        5.45        5.54      0.31 o
   4   4   7      172.12      175.15      2.60 o
   5   4   7       73.82       68.02      1.42 o
   6   4   7      120.62      110.80      2.48 o
   7   4   7       31.44       36.16      1.30 o
   8   4   7        0.51       -0.37      0.87 o
   9   4   7       11.59       13.06      0.97 o
  10   4   7        0.93        1.45      0.71 o
  11   4   7        0.22        0.70      1.22 o
  -8   5   7        5.65        3.14      1.75 o
  -7   5   7       20.08       21.82      2.44 o
  -6   5   7        4.19       11.52      1.75 o
  -5   5   7      210.05      207.58      4.96 o
  -4   5   7      143.91      146.71      3.69 o
  -3   5   7       25.43       27.16      1.16 o
  -2   5   7      178.69      182.38      3.52 o
  -1   5   7      189.02      188.97      3.60 o
   0   5   7      102.89      131.62      3.40 o
   1   5   7       74.34       74.90      1.71 o
   2   5   7        0.92        4.35      0.53 o
   3   5   7        0.91        0.72      0.25 o
   4   5   7       13.81       18.76      0.58 o
   5   5   7        6.32        4.98      0.76 o
   6   5   7        6.42        8.77      0.98 o
   7   5   7       76.11       60.12      2.28 o
   8   5   7       25.57       30.63      1.26 o
   9   5   7       25.54       27.47      1.78 o
  10   5   7        2.57        3.89      0.77 o
  11   5   7       27.65       36.72      1.96 o
  -7   6   7       21.73       22.52      2.44 o
  -6   6   7        5.25        2.80      1.13 o
  -5   6   7      109.93      126.21      2.85 o
  -4   6   7      621.88      616.84     10.87 o
  -3   6   7       29.81       23.67      0.99 o
  -2   6   7      133.19      137.50      2.85 o
  -1   6   7       97.13       77.89      1.82 o
   0   6   7      353.92      353.94     21.01 o
   1   6   7      799.29      817.33     14.27 o
   2   6   7       82.56       75.67      4.27 o
   3   6   7       47.60       34.85      2.10 o
   4   6   7       10.01       11.15      0.69 o
   5   6   7      204.44      218.57      4.30 o
   6   6   7      204.15      190.93      3.93 o
   7   6   7        0.00       -0.40      0.40 o
   8   6   7       25.20       26.26      1.15 o
   9   6   7        3.68        3.86      0.72 o
  10   6   7        6.89        8.35      1.20 o
  11   6   7       21.89       23.35      1.92 o
  -7   7   7        4.13        7.68      1.92 o
  -6   7   7        7.20        3.49      1.40 o
  -5   7   7       57.92       49.78      1.63 o
  -4   7   7      124.70      141.94      3.14 o
  -3   7   7      134.31      123.82      2.75 o
  -2   7   7        0.01        1.45      0.46 o
  -1   7   7        0.10        0.82      0.36 o
   0   7   7      344.58      326.73      5.90 o
   1   7   7        0.63        0.33      0.36 o
   2   7   7        2.09        2.77      0.38 o
   3   7   7       81.92       74.43      2.34 o
   4   7   7       33.41       26.61      1.34 o
   5   7   7      406.57      386.61      7.07 o
   6   7   7       96.35      100.11      6.11 o
   7   7   7       86.16       80.47      1.74 o
   8   7   7        7.72        7.49      1.16 o
   9   7   7       28.34       26.15      1.23 o
  10   7   7        0.69        0.14      0.59 o
  11   7   7       11.53       12.68      1.26 o
  -6   8   7        7.81       10.65      1.92 o
  -5   8   7        1.76        3.37      0.71 o
  -4   8   7       16.40       21.35      1.26 o
  -3   8   7       48.67       30.86      1.75 o
  -2   8   7       48.99       47.45      1.49 o
  -1   8   7        1.23        0.12      0.48 o
   0   8   7       89.40       84.20      2.00 o
   1   8   7       47.83       40.36      1.47 o
   2   8   7        1.40       -0.17      0.52 o
   3   8   7      138.71      139.75      3.82 o
   4   8   7        0.29        0.26      0.62 o
   5   8   7       96.09      100.14      3.08 o
   6   8   7       17.93       16.41      1.75 o
   7   8   7        9.66        8.28      1.04 o
   8   8   7        1.73        1.72      0.87 o
   9   8   7       35.36       38.23      3.23 o
  10   8   7        0.69       -0.52      0.60 o
  11   8   7        5.68        6.51      1.31 o
  -6   9   7        7.83        5.59      1.75 o
  -5   9   7        0.16        0.13      0.61 o
  -4   9   7        0.07        0.16      0.70 o
  -3   9   7       60.12       47.24      1.93 o
  -2   9   7       51.69       55.39      2.06 o
  -1   9   7        5.92        6.02      0.71 o
   0   9   7      139.12      115.14      3.23 o
   1   9   7      303.34      308.16      7.00 o
   2   9   7        0.18       -0.42      0.42 o
   3   9   7      189.71      186.82      4.88 o
   4   9   7      148.31      156.11      4.26 o
   5   9   7      135.12      129.70      3.77 o
   6   9   7       50.97       45.05      2.97 o
   7   9   7        7.58        6.11      1.57 o
   8   9   7       81.67       84.87      4.19 o
   9   9   7        0.04        0.01      0.80 o
  10   9   7       22.90       17.46      2.27 o
  11   9   7        0.01        0.87      1.40 o
  -5  10   7       43.06       39.68      1.97 o
  -4  10   7        0.66        0.13      0.67 o
  -3  10   7       36.53       35.29      2.10 o
  -2  10   7        2.25        2.02      0.71 o
  -1  10   7       26.87       34.97      2.09 o
   0  10   7       32.85       23.64      1.34 o
   1  10   7       67.65       66.17      2.26 o
   2  10   7      140.91      140.48      4.63 o
   3  10   7       12.33       17.13      1.45 o
   4  10   7       60.64       52.54      2.16 o
   5  10   7        5.26        5.77      0.99 o
   6  10   7       60.67       58.67      3.49 o
   7  10   7       27.38       26.36      2.44 o
   8  10   7       39.47       39.28      2.97 o
   9  10   7        0.03        1.40      1.40 o
  10  10   7       26.79       30.38      2.79 o
  -4  11   7       17.04       17.58      1.42 o
  -3  11   7        0.42        1.92      0.84 o
  -2  11   7       40.76       39.08      2.62 o
  -1  11   7        4.45        2.50      1.13 o
   0  11   7       17.91       24.62      2.09 o
   1  11   7        3.05        0.94      0.70 o
   2  11   7      670.61      659.26     14.05 o
   3  11   7        2.68        0.79      0.61 o
   4  11   7        4.07        4.52      0.72 o
   5  11   7       97.59       87.95      3.09 o
   6  11   7        7.18        5.59      1.57 o
   7  11   7       67.45       64.78      3.67 o
   8  11   7        0.31        1.05      1.40 o
   9  11   7        0.48        0.87      1.22 o
  10  11   7        3.21        4.89      1.75 o
  -3  12   7        7.12       11.28      1.26 o
  -2  12   7       28.10       40.52      2.06 o
  -1  12   7       40.60       43.71      2.06 o
   0  12   7      117.45      101.08      3.23 o
   1  12   7       64.71       62.16      3.67 o
   2  12   7      136.14      145.47      4.10 o
   3  12   7       12.55       13.39      1.17 o
   4  12   7       19.02       19.96      1.15 o
   5  12   7       51.11       45.63      1.72 o
   6  12   7       11.34       11.77      1.13 o
   7  12   7        9.54       11.00      1.92 o
   8  12   7       28.68       26.71      2.62 o
   9  12   7        6.63        5.06      1.75 o
  10  12   7        0.79       -0.70      1.57 o
  -1  13   7        1.30        2.09      1.57 o
   0  13   7       10.98        8.19      1.09 o
   1  13   7       44.32       38.08      1.89 o
   2  13   7       30.80       30.31      1.76 o
   3  13   7        2.95        2.00      1.05 o
   4  13   7        1.79        1.82      0.72 o
   5  13   7       29.82       31.63      1.70 o
   6  13   7        8.70        8.07      1.09 o
   7  13   7        4.21        3.84      1.57 o
   8  13   7        5.00        2.62      1.57 o
   9  13   7        5.52        9.78      2.09 o
   1  14   7        0.05        0.35      1.22 o
   2  14   7       75.01       79.45      4.54 o
   3  14   7        0.07       -1.22      1.22 o
   4  14   7       12.58        9.89      1.42 o
   5  14   7        5.49        2.88      1.57 o
   6  14   7       34.59       38.58      3.14 o
   7  14   7        2.39        0.52      1.22 o
   8  14   7        0.75        1.57      1.57 o
   4  15   7        3.67        1.92      1.57 o
   5  15   7        0.80        1.40      1.75 o
   6  15   7        0.32       -1.05      1.40 o
   7  15   7       26.08       28.28      2.97 o
   4  16   7        6.06        9.60      2.27 o
   5  16   7        3.45        2.27      1.92 o
  -3 -12   8        0.06       -0.52      1.57 o
  -6 -11   8        0.64        0.31      0.92 o
  -5 -11   8        2.21        2.01      0.82 o
  -4 -11   8        0.26       -0.63      0.63 o
  -3 -11   8        2.27        2.12      0.78 o
  -2 -11   8        1.19        1.24      0.78 o
  -1 -11   8        0.07        0.38      0.69 o
   0 -11   8        0.43        0.29      0.79 o
   1 -11   8        2.12        3.22      1.06 o
  -8 -10   8        3.00        5.67      1.04 o
  -7 -10   8        3.85        3.34      1.13 o
  -6 -10   8        1.52        0.80      0.79 o
  -5 -10   8        6.22        6.25      0.90 o
  -4 -10   8        0.75        0.92      0.64 o
  -3 -10   8        1.96        1.28      0.66 o
  -2 -10   8        2.49        1.07      0.90 o
  -1 -10   8        0.21       -0.92      0.92 o
   0 -10   8        2.58        3.23      0.98 o
   1 -10   8        1.17        0.22      1.00 o
   2 -10   8        0.74        0.40      1.13 o
   3 -10   8        5.64        8.20      2.27 o
  -8  -9   8        0.71        0.52      1.22 o
  -7  -9   8        7.46       13.59      1.02 o
  -6  -9   8        2.75        5.42      0.84 o
  -5  -9   8        0.21        0.61      0.56 o
  -4  -9   8        0.31        0.07      0.76 o
  -3  -9   8        5.90        8.38      1.05 o
  -2  -9   8        0.19       -1.23      1.23 o
  -1  -9   8        0.12       -0.74      0.74 o
   0  -9   8        0.11       -0.32      0.71 o
   1  -9   8        3.12        2.08      0.76 o
   2  -9   8        0.09        0.95      1.40 o
   3  -9   8       12.49        9.39      1.47 o
   4  -9   8        7.36       13.96      2.62 o
  -9  -8   8        2.25        1.75      1.22 o
  -8  -8   8       10.50        6.98      1.75 o
  -7  -8   8       13.80       15.79      0.93 o
  -6  -8   8        6.08        4.23      0.63 o
  -5  -8   8        1.45        1.03      0.70 o
  -4  -8   8        5.56        4.89      0.84 o
  -3  -8   8        7.18        6.28      0.92 o
  -2  -8   8        5.44        5.35      0.90 o
  -1  -8   8        0.03        0.48      0.66 o
   0  -8   8       15.94       15.26      1.36 o
   1  -8   8        1.41        3.85      0.72 o
   2  -8   8        8.59       12.43      1.07 o
   3  -8   8        7.35       10.05      1.38 o
   4  -8   8       11.53       10.29      1.16 o
   5  -8   8        2.51        3.10      1.04 o
  -9  -7   8        2.21        2.30      1.04 o
  -8  -7   8        0.33       -0.71      0.71 o
  -7  -7   8        5.67        7.05      0.87 o
  -6  -7   8        6.61        5.32      0.63 o
  -5  -7   8        0.87        2.36      0.63 o
  -4  -7   8       13.79       18.97      1.13 o
  -3  -7   8        3.04        1.83      0.73 o
  -2  -7   8       38.25       34.69      1.56 o
  -1  -7   8        3.67        3.99      0.63 o
   0  -7   8       61.64       59.54      2.11 o
   1  -7   8        0.10       -0.08      0.49 o
   2  -7   8       54.98       58.22      2.57 o
   3  -7   8        1.00        0.74      0.99 o
   4  -7   8       24.16       23.87      1.66 o
   5  -7   8        0.43       -1.05      1.22 o
   6  -7   8        7.35        9.27      1.29 o
 -10  -6   8       15.13       22.87      2.62 o
  -9  -6   8        0.35        1.40      1.40 o
  -8  -6   8        5.63        6.11      1.17 o
  -7  -6   8        1.15        1.77      0.67 o
  -6  -6   8        1.37        2.67      0.63 o
  -5  -6   8        5.49        5.23      0.67 o
  -4  -6   8        9.92        8.44      0.82 o
  -3  -6   8        2.84        6.08      0.82 o
  -2  -6   8       67.01       67.07      1.60 o
  -1  -6   8       61.53       52.12      1.41 o
   0  -6   8        0.01       -0.25      0.38 o
   1  -6   8       63.38       60.38      1.42 o
   2  -6   8       40.88       27.06      1.16 o
   3  -6   8        0.46        1.54      0.86 o
   4  -6   8       69.42       68.55      2.82 o
   5  -6   8        1.68       -0.09      1.22 o
   6  -6   8       19.33       22.14      1.60 o
   7  -6   8        2.12        1.40      1.04 o
 -10  -5   8        9.94       10.47      2.09 o
  -9  -5   8        0.17        0.52      1.40 o
  -8  -5   8        6.15        6.73      1.17 o
  -7  -5   8        0.07        0.44      0.80 o
  -6  -5   8       25.82       22.26      1.48 o
  -5  -5   8       15.34       18.89      0.94 o
  -4  -5   8      372.88      348.29      6.79 o
  -3  -5   8      110.84      103.92      2.59 o
  -2  -5   8       18.34       24.42      1.00 o
  -1  -5   8        1.30        0.22      0.38 o
   0  -5   8      130.76      110.74      2.01 o
   1  -5   8       70.51       65.90      1.45 o
   2  -5   8       46.18       40.63      1.54 o
   3  -5   8       22.83       19.06      1.59 o
   4  -5   8        0.58        0.91      0.63 o
   5  -5   8       21.02       24.46      1.30 o
   6  -5   8        9.60        9.40      1.17 o
   7  -5   8       25.24       27.73      1.79 o
 -11  -4   8        0.05        1.22      1.75 o
 -10  -4   8        1.11        0.17      1.57 o
  -9  -4   8        7.26        7.59      2.53 o
  -8  -4   8       15.96       14.68      1.42 o
  -7  -4   8        0.07        1.92      0.86 o
  -6  -4   8       26.54       21.23      1.48 o
  -5  -4   8       25.41       20.72      2.01 o
  -4  -4   8      107.18       96.63      2.28 o
  -3  -4   8       22.78       23.85      1.03 o
  -2  -4   8      221.47      215.17      3.20 o
  -1  -4   8        1.32       -0.02      0.49 o
   0  -4   8       70.13       72.25      1.43 o
   1  -4   8       72.64       53.35      1.23 o
   2  -4   8      108.42      107.53      2.11 o
   3  -4   8        9.65        8.73      0.68 o
   4  -4   8       20.76       22.43      1.14 o
   5  -4   8        3.77        2.73      0.71 o
   6  -4   8        3.00        4.03      0.81 o
   7  -4   8        2.84        0.61      1.31 o
   8  -4   8       16.94       17.79      1.59 o
 -11  -3   8        0.84        0.00      1.75 o
 -10  -3   8        6.82       11.52      2.27 o
  -9  -3   8        9.67       10.47      1.34 o
  -8  -3   8        9.73        6.98      1.17 o
  -7  -3   8        0.08        0.70      0.86 o
  -6  -3   8      195.37      174.33      4.94 o
  -5  -3   8      113.33      106.24      3.58 o
  -4  -3   8       31.40       26.51      1.54 o
  -3  -3   8       18.34       17.20      1.83 o
  -2  -3   8      524.38      491.99      6.67 o
  -1  -3   8       20.17       19.76      0.64 o
   0  -3   8      209.93      205.16      3.09 o
   1  -3   8        0.82        0.78      0.36 o
   2  -3   8       48.50       42.07      1.06 o
   3  -3   8       12.00        9.94      0.64 o
   4  -3   8      162.49      155.88      3.33 o
   5  -3   8      323.05      331.39      8.24 o
   6  -3   8       13.63       13.55      1.01 o
   7  -3   8        6.66        5.15      0.99 o
   8  -3   8        0.30        0.41      1.75 o
   9  -3   8       22.15       25.14      2.79 o
 -11  -2   8        0.37        1.92      1.75 o
 -10  -2   8        7.55        7.86      1.92 o
  -9  -2   8        0.71        1.31      0.99 o
  -8  -2   8      141.75      133.28      4.26 o
  -7  -2   8       10.67        9.88      1.17 o
  -6  -2   8       83.13       72.72      2.72 o
  -5  -2   8        2.81        4.00      0.92 o
  -4  -2   8      247.57      232.71      5.87 o
  -3  -2   8       56.76       56.47      1.87 o
  -2  -2   8       43.32       44.19      1.01 o
  -1  -2   8      197.80      201.86      3.24 o
   0  -2   8      278.26      275.53      3.92 o
   1  -2   8      148.53      144.31      2.28 o
   2  -2   8        2.02        2.74      0.39 o
   3  -2   8        1.37       -0.16      0.38 o
   4  -2   8       16.10       12.45      0.81 o
   5  -2   8       19.94       21.04      1.07 o
   6  -2   8       75.39       76.57      3.41 o
   7  -2   8        1.41        1.91      0.67 o
   8  -2   8        0.06        0.26      0.96 o
   9  -2   8        6.99        8.18      1.22 o
 -11  -1   8        7.46       10.82      2.27 o
 -10  -1   8        2.09        0.52      1.57 o
  -9  -1   8        2.75        3.03      1.04 o
  -8  -1   8       10.52        7.64      1.17 o
  -7  -1   8        1.43        0.52      0.86 o
  -6  -1   8       94.43       96.25      3.20 o
  -5  -1   8      155.59      154.84      4.32 o
  -4  -1   8      231.53      233.88      5.95 o
  -3  -1   8      471.92      461.90      8.04 o
  -2  -1   8        3.65        7.73      0.42 o
  -1  -1   8       23.52       18.50      0.86 o
   0  -1   8        2.84        3.21      0.38 o
   1  -1   8       31.54       33.18      0.78 o
   2  -1   8        0.01        0.08      0.26 o
   3  -1   8      137.28      129.12      2.84 o
   4  -1   8      199.79      180.35      4.51 o
   5  -1   8       11.76       13.49      1.00 o
   6  -1   8       62.72       68.44      3.21 o
   7  -1   8       23.81       21.27      1.42 o
   8  -1   8        0.03        0.79      1.05 o
   9  -1   8        3.03        4.02      0.96 o
 -11   0   8        1.16        1.05      1.75 o
 -10   0   8        0.77        0.17      1.40 o
  -9   0   8        1.32        0.15      0.92 o
  -8   0   8        6.59        7.80      1.17 o
  -7   0   8        0.58       -0.74      0.74 o
  -6   0   8       31.29       34.33      2.53 o
  -5   0   8       10.05        9.15      0.92 o
  -4   0   8       49.57       38.11      1.66 o
  -3   0   8        5.29        7.06      0.44 o
  -2   0   8       28.88       31.30      0.80 o
  -1   0   8       61.82       61.12      1.24 o
   0   0   8        9.40       10.40      0.47 o
   1   0   8       27.14       25.24      0.63 o
   2   0   8       51.11       49.51      1.65 o
   3   0   8       19.93       22.36      0.96 o
   4   0   8       11.34        9.62      0.70 o
   5   0   8       81.13       80.43      2.05 o
   6   0   8       21.05       22.18      1.10 o
   7   0   8        2.59        2.30      0.63 o
   8   0   8        0.00       -0.29      0.56 o
   9   0   8        1.43        1.02      0.92 o
  10   0   8        0.91        0.56      0.96 o
 -10   1   8        4.04        5.41      1.92 o
  -9   1   8        6.10        9.93      1.29 o
  -8   1   8       16.56       14.93      1.42 o
  -7   1   8        0.67        0.61      1.13 o
  -6   1   8        4.29        5.20      0.92 o
  -5   1   8      148.94      147.72      4.20 o
  -4   1   8      114.73      102.54      3.41 o
  -3   1   8      747.92      753.25      9.65 o
  -2   1   8       23.57       17.93      1.66 o
  -1   1   8       78.21       73.80      1.42 o
   0   1   8      181.81      170.64      2.81 o
   1   1   8      110.58      117.69      1.83 o
   2   1   8      407.16      441.31      7.73 o
   3   1   8      448.19      455.57     10.84 o
   4   1   8        1.36        0.43      0.33 o
   5   1   8      105.21       96.55      3.28 o
   6   1   8       13.79       12.37      0.81 o
   7   1   8       75.91       78.19      2.11 o
   8   1   8        0.25       -0.09      0.53 o
   9   1   8        0.25       -0.09      0.74 o
  10   1   8       30.65       30.78      1.79 o
 -10   2   8        0.11       -1.40      1.57 o
  -9   2   8       31.06       29.76      1.98 o
  -8   2   8       22.72       25.14      1.73 o
  -7   2   8      139.82      137.51      4.63 o
  -6   2   8        9.54        7.01      1.04 o
  -5   2   8       12.56       15.58      1.17 o
  -4   2   8      299.88      290.69      5.30 o
  -3   2   8       67.16       54.97      1.46 o
  -2   2   8     1060.61     1058.89     18.32 o
  -1   2   8       19.09       17.58      0.63 o
   0   2   8      647.68      649.47      9.60 o
   1   2   8       20.61       26.68      0.76 o
   2   2   8       88.83       93.51      2.11 o
   3   2   8     2695.67     2718.52     44.56 o
   4   2   8      497.30      505.67      8.92 o
   5   2   8        5.92        7.39      1.18 o
   6   2   8       98.25       90.64      2.25 o
   7   2   8       14.56       10.89      0.87 o
   8   2   8       25.26       29.79      1.33 o
   9   2   8        8.48        9.31      1.04 o
  10   2   8        4.47        6.39      1.17 o
 -10   3   8        0.93        1.92      1.92 o
  -9   3   8       11.17       14.49      2.27 o
  -8   3   8       51.29       53.29      2.53 o
  -7   3   8        1.11        1.75      1.22 o
  -6   3   8      216.42      217.26      5.86 o
  -5   3   8        7.93       11.06      1.09 o
  -4   3   8       92.28       95.63      2.10 o
  -3   3   8      201.89      193.30      3.17 o
  -2   3   8       43.61       45.43      1.82 o
  -1   3   8      512.77      515.64     22.10 o
   0   3   8      125.37      112.91      2.34 o
   1   3   8      381.34      395.92      5.40 o
   2   3   8      276.64      276.41      5.01 o
   3   3   8      597.75      642.51     13.19 o
   4   3   8       27.22       28.42      1.11 o
   5   3   8      336.75      380.89      5.36 o
   6   3   8      183.44      187.80      3.82 o
   7   3   8      107.92      115.79      3.26 o
   8   3   8       23.40       23.58      1.32 o
   9   3   8        6.97        9.20      0.87 o
  10   3   8       41.15       48.71      3.14 o
  11   3   8        3.88        4.71      1.75 o
 -10   4   8       10.76        7.16      2.27 o
  -9   4   8        9.18       11.87      2.27 o
  -8   4   8       14.62       19.82      1.66 o
  -7   4   8        0.18        0.40      0.84 o
  -6   4   8        0.04        1.05      0.86 o
  -5   4   8      246.57      234.70      6.12 o
  -4   4   8      367.25      343.85      6.28 o
  -3   4   8       29.87       26.34      0.95 o
  -2   4   8      646.84      670.79     11.38 o
  -1   4   8       36.86       31.88      1.29 o
   0   4   8      130.97      154.85      3.79 o
   1   4   8      350.35      319.49      5.69 o
   2   4   8       55.30       60.56      1.07 o
   3   4   8       13.61       14.19      0.79 o
   4   4   8       46.51       50.35      1.24 o
   5   4   8       34.22       30.79      1.20 o
   6   4   8      303.19      299.84      5.65 o
   7   4   8       19.66       20.06      1.19 o
   8   4   8        7.84        9.17      0.82 o
   9   4   8        2.28        3.38      0.69 o
  10   4   8        3.85        4.89      1.83 o
  11   4   8       28.14       29.68      2.79 o
  -9   5   8        0.24       -0.70      1.57 o
  -8   5   8        4.32        3.84      1.75 o
  -7   5   8       40.26       37.89      3.14 o
  -6   5   8        1.78        1.57      1.22 o
  -5   5   8      180.66      187.01      7.86 o
  -4   5   8      315.77      281.90      6.34 o
  -3   5   8      239.05      231.09     10.14 o
  -2   5   8       64.65       67.77      1.93 o
  -1   5   8      994.29     1069.19     18.65 o
   0   5   8        2.46        1.87      0.40 o
   1   5   8        7.05       13.61      0.67 o
   2   5   8      536.55      534.39      8.08 o
   3   5   8      358.92      344.15      5.33 o
   4   5   8      113.02      120.57      3.27 o
   5   5   8      109.99      111.52      3.15 o
   6   5   8      296.77      279.79      6.61 o
   7   5   8       38.61       30.11      1.54 o
   8   5   8      104.82      112.78      2.69 o
   9   5   8        5.87        9.28      0.91 o
  10   5   8        0.37        1.28      0.80 o
  11   5   8        1.25       -0.40      0.84 o
  -7   6   8       55.53       60.24      4.02 o
  -6   6   8       27.02       28.11      2.62 o
  -5   6   8      116.32      109.49      3.06 o
  -4   6   8      146.10      136.16      3.03 o
  -3   6   8      405.86      404.34      7.38 o
  -2   6   8      423.91      419.15      7.53 o
  -1   6   8        1.38        2.37      0.40 o
   0   6   8        0.14        1.36      0.75 o
   1   6   8      235.99      227.69      6.27 o
   2   6   8      259.61      234.92      8.33 o
   3   6   8      454.94      450.77     11.67 o
   4   6   8       19.38       14.92      1.66 o
   5   6   8        5.72        5.22      0.80 o
   6   6   8       71.68       59.42      2.28 o
   7   6   8       20.68       16.23      0.95 o
   8   6   8        2.63        1.28      0.81 o
   9   6   8       19.96       24.70      1.21 o
  10   6   8        9.42        9.54      1.57 o
  11   6   8       26.69       30.83      1.76 o
  -7   7   8       24.86       25.49      2.79 o
  -6   7   8      150.43      159.84      5.15 o
  -5   7   8       16.32       16.44      1.47 o
  -4   7   8       91.52       93.00      2.34 o
  -3   7   8      383.28      363.55      6.77 o
  -2   7   8     1149.14     1173.14     20.75 o
  -1   7   8       19.04       23.52      1.12 o
   0   7   8      285.07      273.53      5.05 o
   1   7   8       19.82       16.94      1.48 o
   2   7   8      252.45      255.33      6.06 o
   3   7   8       24.91       24.64      1.22 o
   4   7   8       31.58       33.20      1.51 o
   5   7   8      104.29      101.41      5.24 o
   6   7   8      114.42      112.63      3.40 o
   7   7   8        3.25        1.57      0.87 o
   8   7   8       14.90       12.19      1.66 o
   9   7   8        1.04        2.39      0.81 o
  10   7   8        0.00        0.10      0.61 o
  11   7   8        4.50        4.10      1.22 o
  -6   8   8       10.55       12.74      2.09 o
  -5   8   8       80.73       86.40      2.81 o
  -4   8   8       34.62       28.33      1.23 o
  -3   8   8       54.72       53.75      1.67 o
  -2   8   8       47.52       34.27      1.28 o
  -1   8   8      578.43      561.76      9.92 o
   0   8   8       36.66       38.75      1.23 o
   1   8   8      588.12      574.10     21.65 o
   2   8   8      362.22      332.45      7.80 o
   3   8   8       43.47       40.51      1.66 o
   4   8   8      853.69      861.28     29.06 o
   5   8   8      102.12       99.21      4.54 o
   6   8   8       10.05       12.22      1.57 o
   7   8   8        0.58        0.52      0.74 o
   8   8   8       16.15       20.52      2.88 o
   9   8   8        8.17        8.31      1.23 o
  10   8   8       11.40       13.62      1.92 o
  11   8   8       16.65       16.06      2.27 o
  -5   9   8       33.92       34.15      1.74 o
  -4   9   8       43.47       56.28      2.13 o
  -3   9   8       42.00       34.80      1.68 o
  -2   9   8      351.74      337.29      7.72 o
  -1   9   8       96.27       87.67      2.68 o
   0   9   8      318.43      317.64      7.25 o
   1   9   8        4.51        5.28      1.22 o
   2   9   8      170.69      156.39      4.26 o
   3   9   8        8.22        9.21      0.96 o
   4   9   8      105.30       88.14      2.83 o
   5   9   8      146.01      161.96      6.46 o
   6   9   8       11.79        8.90      1.57 o
   7   9   8        5.33        2.44      1.40 o
   8   9   8        4.93        4.19      1.57 o
   9   9   8       11.26        9.78      1.75 o
  10   9   8       32.18       28.11      2.79 o
  -5  10   8        3.65        4.99      0.96 o
  -4  10   8      146.82      143.08      4.11 o
  -3  10   8       78.33       73.01      2.60 o
  -2  10   8        1.99        1.89      0.87 o
  -1  10   8       93.23       97.46      3.02 o
   0  10   8       80.52       72.51      2.43 o
   1  10   8       64.57       75.03      2.46 o
   2  10   8       49.46       50.94      3.03 o
   3  10   8       53.06       48.72      2.09 o
   4  10   8       15.82       12.54      1.17 o
   5  10   8      116.36      103.76      4.89 o
   6  10   8        3.05        6.98      1.57 o
   7  10   8       86.61       91.33      4.54 o
   8  10   8        3.61        3.67      1.57 o
   9  10   8       14.59       17.28      2.27 o
  10  10   8        8.59       17.11      2.27 o
  -4  11   8        2.72        2.79      0.87 o
  -3  11   8      101.86      109.58      3.52 o
  -2  11   8       23.45       23.12      1.55 o
  -1  11   8       25.67       20.19      1.38 o
   0  11   8        0.66        0.31      0.70 o
   1  11   8       15.92       18.23      1.29 o
   2  11   8      250.10      275.12      8.13 o
   3  11   8       57.14       55.92      1.77 o
   4  11   8       16.05        9.95      1.11 o
   5  11   8        0.38        0.35      1.05 o
   6  11   8       20.65       15.19      1.92 o
   7  11   8        1.23        2.79      1.40 o
   8  11   8       37.68       39.81      3.14 o
   9  11   8        0.08        1.05      1.22 o
  10  11   8        0.07       -0.87      1.40 o
  -3  12   8        5.49        9.95      2.09 o
  -2  12   8       34.76       30.32      1.71 o
  -1  12   8       55.14       63.08      2.51 o
   0  12   8        1.30        4.14      0.92 o
   1  12   8       15.37       14.53      1.22 o
   2  12   8       23.95       24.77      1.47 o
   3  12   8       38.27       30.08      1.39 o
   4  12   8       68.89       77.72      2.23 o
   5  12   8        0.29       -0.87      0.87 o
   6  12   8       19.73       21.82      2.44 o
   7  12   8       40.65       42.95      3.14 o
   8  12   8        0.93        1.22      1.40 o
   9  12   8        1.51        1.40      1.57 o
  -1  13   8       18.14       15.19      2.27 o
   0  13   8       77.32       81.60      2.98 o
   1  13   8       41.17       46.32      2.06 o
   2  13   8        0.26        0.87      1.05 o
   3  13   8       24.00       22.48      2.11 o
   4  13   8        8.10        9.66      0.97 o
   5  13   8       17.19       20.06      2.18 o
   6  13   8        0.27        1.05      1.40 o
   7  13   8        2.52        2.62      1.57 o
   8  13   8        2.07        2.09      1.57 o
   9  13   8        0.01       -1.05      1.57 o
   0  14   8       51.23       60.59      4.19 o
   1  14   8       14.24       12.74      2.27 o
   2  14   8       12.49       17.98      2.44 o
   3  14   8        4.75        6.42      1.34 o
   4  14   8        5.50        5.44      1.22 o
   5  14   8        4.61        6.63      1.75 o
   6  14   8       28.01       24.44      2.62 o
   7  14   8        2.50        2.79      1.57 o
   8  14   8       11.60        5.41      1.75 o
   3  15   8       13.77       15.89      2.62 o
   4  15   8        3.38        1.92      1.57 o
   5  15   8       47.14       48.01      3.84 o
   6  15   8        0.03       -0.70      1.22 o
   7  15   8        1.17        0.70      1.57 o
   3  16   8        0.41        0.17      1.57 o
   4  16   8        0.12       -0.87      1.57 o
  -5 -11   9        0.84        0.24      1.04 o
  -4 -11   9        3.51        3.59      0.92 o
  -3 -11   9        2.59        4.13      0.95 o
  -2 -11   9        0.29        0.62      0.78 o
  -1 -11   9        0.91        0.63      0.78 o
  -7 -10   9        0.52        0.64      0.92 o
  -6 -10   9       11.90       14.18      1.19 o
  -5 -10   9        1.33        1.78      0.81 o
  -4 -10   9        0.05        0.17      0.74 o
  -3 -10   9        2.28        2.36      1.31 o
  -2 -10   9        9.20        9.50      1.46 o
  -1 -10   9        0.21       -0.48      0.96 o
   0 -10   9        2.33       -0.11      1.05 o
   1 -10   9        0.02       -0.39      1.22 o
  -8  -9   9        1.30        0.00      1.22 o
  -7  -9   9        2.09        3.72      0.74 o
  -6  -9   9        4.86        5.91      0.95 o
  -5  -9   9        4.07        3.97      0.69 o
  -4  -9   9       13.55       13.25      1.57 o
  -3  -9   9        0.08       -0.23      0.79 o
  -2  -9   9        3.53        2.05      0.92 o
  -1  -9   9        0.69        1.46      0.89 o
   0  -9   9        4.77        4.30      1.29 o
   1  -9   9        0.96       -0.35      0.99 o
   2  -9   9        7.18        9.65      2.36 o
   3  -9   9        0.33        1.82      1.26 o
  -8  -8   9        1.03        2.27      1.40 o
  -7  -8   9        0.04       -0.15      0.84 o
  -6  -8   9        0.00       -0.42      0.52 o
  -5  -8   9        3.29        1.49      0.74 o
  -4  -8   9       10.58       10.58      1.05 o
  -3  -8   9       28.27       34.57      1.64 o
  -2  -8   9        0.48        1.18      0.79 o
  -1  -8   9       60.80       67.18      2.33 o
   0  -8   9        0.60        0.34      0.71 o
   1  -8   9        0.17       -0.38      0.71 o
   2  -8   9        0.00        0.72      1.75 o
   3  -8   9       21.47       21.29      2.72 o
   4  -8   9        0.01        0.94      1.42 o
  -9  -7   9        1.30        2.62      1.57 o
  -8  -7   9        0.05       -0.05      0.96 o
  -7  -7   9        1.13        1.07      0.69 o
  -6  -7   9       19.62       21.64      1.07 o
  -5  -7   9       11.08       12.38      0.99 o
  -4  -7   9       70.03       66.78      2.11 o
  -3  -7   9      103.38       93.21      2.62 o
  -2  -7   9        3.21        6.01      0.92 o
  -1  -7   9        8.13        7.40      1.00 o
   0  -7   9       80.09       84.68      2.72 o
   1  -7   9       58.09       51.69      1.69 o
   2  -7   9       40.34       48.34      2.14 o
   3  -7   9       37.59       28.09      2.14 o
   4  -7   9       38.04       41.18      3.71 o
   5  -7   9        0.07        1.18      0.92 o
 -10  -6   9        2.26        2.27      1.75 o
  -9  -6   9        9.25       11.52      2.09 o
  -8  -6   9        0.61       -0.35      1.22 o
  -7  -6   9        0.83        1.31      0.86 o
  -6  -6   9        2.12        2.00      0.92 o
  -5  -6   9        6.69        7.03      0.70 o
  -4  -6   9        7.95        8.57      1.32 o
  -3  -6   9       49.53       50.60      1.75 o
  -2  -6   9       37.64       26.52      1.33 o
  -1  -6   9       13.87       16.65      1.03 o
   0  -6   9        0.24       -0.41      0.41 o
   1  -6   9       10.13        8.81      0.78 o
   2  -6   9       26.69       27.12      1.14 o
   3  -6   9        6.30        6.50      0.80 o
   4  -6   9        7.69       12.24      1.17 o
   5  -6   9        5.80        5.22      1.17 o
   6  -6   9        0.64        1.06      0.92 o
 -10  -5   9        0.47        0.70      1.57 o
  -9  -5   9        0.27        1.40      1.57 o
  -8  -5   9       17.80       18.16      1.60 o
  -7  -5   9        1.79        3.89      1.04 o
  -6  -5   9        0.27        0.05      0.80 o
  -5  -5   9       53.19       42.59      2.09 o
  -4  -5   9        1.91        1.21      0.52 o
  -3  -5   9       11.46        6.51      0.74 o
  -2  -5   9        2.70        2.12      0.60 o
  -1  -5   9       15.65       13.73      0.66 o
   0  -5   9       14.89       16.93      0.74 o
   1  -5   9       29.60       27.72      1.23 o
   2  -5   9       20.35       15.19      1.09 o
   3  -5   9       23.19       26.14      1.16 o
   4  -5   9       86.97       87.03      2.57 o
   5  -5   9        4.90        6.36      1.11 o
   6  -5   9        5.03        5.55      1.31 o
   7  -5   9        5.60        5.18      0.94 o
 -10  -4   9        2.61        0.87      1.75 o
  -9  -4   9        3.33        1.75      1.57 o
  -8  -4   9        0.87        2.12      1.13 o
  -7  -4   9       18.02       19.44      1.54 o
  -6  -4   9        9.26        9.13      1.17 o
  -5  -4   9       88.14       77.87      2.83 o
  -4  -4   9        8.91       10.29      1.17 o
  -3  -4   9      101.86       99.85      2.86 o
  -2  -4   9       62.50       64.20      1.79 o
  -1  -4   9       93.16       85.75      1.60 o
   0  -4   9      151.38      141.54      2.64 o
   1  -4   9       67.28       53.78      1.29 o
   2  -4   9        6.44        6.43      0.65 o
   3  -4   9       10.02        8.71      1.00 o
   4  -4   9       30.35       31.37      1.25 o
   5  -4   9       31.17       27.07      1.34 o
   6  -4   9        0.00        0.60      1.22 o
   7  -4   9        0.04        0.23      0.80 o
 -10  -3   9        2.69        2.97      1.75 o
  -9  -3   9       12.67       10.65      2.09 o
  -8  -3   9        1.29        0.80      0.92 o
  -7  -3   9       18.69       17.20      1.48 o
  -6  -3   9      329.30      299.23      7.60 o
  -5  -3   9       26.13       23.02      1.66 o
  -4  -3   9       10.41       10.01      1.04 o
  -3  -3   9       75.49       79.75      2.71 o
  -2  -3   9       95.30      102.22      1.67 o
  -1  -3   9       89.44       79.05      2.50 o
   0  -3   9      131.25      130.97      2.17 o
   1  -3   9      540.89      524.41      7.28 o
   2  -3   9       30.27       23.94      0.96 o
   3  -3   9       26.73       27.24      1.31 o
   4  -3   9       86.59       92.15      3.60 o
   5  -3   9       20.52       20.96      1.94 o
   6  -3   9        8.98        8.94      0.94 o
   7  -3   9        0.97        2.44      0.87 o
   8  -3   9        0.12        0.35      0.86 o
 -10  -2   9       11.93        9.95      2.27 o
  -9  -2   9       42.59       50.46      3.84 o
  -8  -2   9       33.41       31.56      3.32 o
  -7  -2   9      124.49      116.48      6.90 o
  -6  -2   9      125.71      128.15      4.01 o
  -5  -2   9      362.49      326.55      8.04 o
  -4  -2   9       42.41       39.60      1.91 o
  -3  -2   9       77.32       71.82      2.46 o
  -2  -2   9       96.78      100.77      2.12 o
  -1  -2   9       14.08       19.33      1.59 o
   0  -2   9      291.77      282.61      4.05 o
   1  -2   9       20.30       23.54      1.43 o
   2  -2   9       66.55       59.17      1.70 o
   3  -2   9       28.18       29.81      1.62 o
   4  -2   9        8.42       10.08      1.20 o
   5  -2   9       45.04       45.74      2.35 o
   6  -2   9       22.82       23.43      1.23 o
   7  -2   9        0.04       -0.62      0.62 o
   8  -2   9        1.69        1.93      0.96 o
   9  -2   9        2.81        2.79      1.75 o
 -10  -1   9        7.79        6.28      2.09 o
  -9  -1   9       19.48       22.00      2.62 o
  -8  -1   9        5.12        4.46      1.09 o
  -7  -1   9       99.12       88.01      3.20 o
  -6  -1   9       51.85       48.33      2.28 o
  -5  -1   9       83.06       82.96      2.90 o
  -4  -1   9        4.56        3.13      0.80 o
  -3  -1   9       11.00       10.62      0.96 o
  -2  -1   9        0.00       -0.28      0.28 o
  -1  -1   9       41.40       38.29      1.18 o
   0  -1   9       16.07       17.86      0.65 o
   1  -1   9      220.36      218.72      3.20 o
   2  -1   9       61.21       58.64      1.66 o
   3  -1   9       28.33       25.24      1.12 o
   4  -1   9      108.59      105.30      2.19 o
   5  -1   9        8.39        9.43      0.77 o
   6  -1   9      150.20      143.16      3.35 o
   7  -1   9        2.37        3.65      0.73 o
   8  -1   9        0.25       -0.38      0.71 o
   9  -1   9       15.35       19.24      1.54 o
 -10   0   9        1.98        6.46      2.09 o
  -9   0   9        0.01       -1.22      1.40 o
  -8   0   9       19.31       18.21      1.54 o
  -7   0   9        8.32        3.98      1.04 o
  -6   0   9       40.22       39.37      2.01 o
  -5   0   9       15.01       13.94      1.17 o
  -4   0   9        0.62        0.42      0.96 o
  -3   0   9        0.11       -0.25      0.70 o
  -2   0   9        8.47        4.95      0.43 o
  -1   0   9        0.51       -0.24      0.24 o
   0   0   9       67.60       68.99      1.87 o
   1   0   9        2.16        2.79      0.34 o
   2   0   9       55.74       65.70      1.36 o
   3   0   9      136.71      128.07      2.88 o
   4   0   9       19.78       19.09      1.29 o
   5   0   9       16.10       15.14      0.92 o
   6   0   9       18.04       16.00      0.97 o
   7   0   9       17.38       16.24      1.04 o
   8   0   9        2.79        2.66      0.80 o
   9   0   9        0.63       -0.47      0.92 o
 -10   1   9        3.16        3.49      1.75 o
  -9   1   9        3.49        3.49      1.75 o
  -8   1   9       19.58       20.14      3.93 o
  -7   1   9        9.82        8.13      1.22 o
  -6   1   9        0.00        0.11      0.80 o
  -5   1   9        1.82        1.22      0.74 o
  -4   1   9       77.21       77.48      2.58 o
  -3   1   9        6.82        5.09      1.05 o
  -2   1   9     1653.55     1717.06     24.70 o
  -1   1   9      187.46      210.05      3.41 o
   0   1   9       33.81       33.04      0.88 o
   1   1   9      106.07      104.99      1.95 o
   2   1   9       64.86       75.17      2.34 o
   3   1   9      267.71      247.84      9.92 o
   4   1   9       86.84       77.02      2.04 o
   5   1   9       40.76       44.16      1.54 o
   6   1   9        0.57       -0.20      0.54 o
   7   1   9        6.00        6.83      0.83 o
   8   1   9        9.87        9.12      0.87 o
   9   1   9       55.54       60.00      2.88 o
  10   1   9        0.84        0.65      0.92 o
 -10   2   9        1.46        0.00      1.75 o
  -9   2   9        3.44        3.67      1.75 o
  -8   2   9       10.51        5.76      1.17 o
  -7   2   9        0.42       -0.09      0.80 o
  -6   2   9      127.68      125.49      3.95 o
  -5   2   9        0.26       -0.17      0.62 o
  -4   2   9      126.29      132.21      3.82 o
  -3   2   9       39.96       45.92      1.33 o
  -2   2   9       89.49      107.00      2.37 o
  -1   2   9       42.65       40.78      1.01 o
   0   2   9       96.90      121.19      2.15 o
   1   2   9      373.64      407.70      7.22 o
   2   2   9      126.89      131.05      2.79 o
   3   2   9       27.95       28.60      1.47 o
   4   2   9      563.35      544.45      9.62 o
   5   2   9       13.75       11.68      1.24 o
   6   2   9       12.20       15.48      0.90 o
   7   2   9        0.16        0.13      0.48 o
   8   2   9        0.28       -0.50      0.50 o
   9   2   9        0.98        0.27      0.80 o
  10   2   9       11.39       12.11      1.29 o
 -10   3   9       66.86       84.51      5.24 o
  -9   3   9        0.95        1.22      1.75 o
  -8   3   9       25.03       26.97      1.91 o
  -7   3   9        5.81        4.40      1.04 o
  -6   3   9       17.05       18.79      1.42 o
  -5   3   9       72.29       60.70      2.41 o
  -4   3   9      142.27      151.03      4.20 o
  -3   3   9      124.77      123.63      2.23 o
  -2   3   9      206.85      211.07      4.13 o
  -1   3   9        0.02        1.89      0.34 o
   0   3   9      110.82      127.34      2.65 o
   1   3   9       91.49      109.98      2.02 o
   2   3   9      441.30      461.52      8.45 o
   3   3   9       50.16       53.20      1.85 o
   4   3   9      439.45      443.93      9.58 o
   5   3   9        0.00        0.74      0.67 o
   6   3   9       40.09       33.90      1.15 o
   7   3   9        3.49        6.45      0.95 o
   8   3   9        7.56        7.18      0.77 o
   9   3   9        6.96        8.88      1.83 o
  10   3   9       11.34       14.38      1.57 o
 -10   4   9       14.70       16.93      2.97 o
  -9   4   9       17.22       17.63      2.62 o
  -8   4   9        7.31        6.91      1.57 o
  -7   4   9       15.55       13.46      1.42 o
  -6   4   9       22.81       24.96      3.58 o
  -5   4   9      205.26      201.02      5.49 o
  -4   4   9      819.03      785.00     13.53 o
  -3   4   9       24.99       18.97      0.75 o
  -2   4   9       29.33       29.51      0.85 o
  -1   4   9       32.66       40.27      1.54 o
   0   4   9      182.63      171.68      7.79 o
   1   4   9       27.49       29.75      0.91 o
   2   4   9       15.86       16.57      0.84 o
   3   4   9       43.49       39.34      1.31 o
   4   4   9       64.27       70.23      1.85 o
   5   4   9       25.29       25.38      1.42 o
   6   4   9       10.60        5.88      0.86 o
   7   4   9       13.86        9.53      0.76 o
   8   4   9       14.17       15.44      0.97 o
   9   4   9       31.50       32.91      1.64 o
  10   4   9        1.32        2.23      0.87 o
  -9   5   9       27.76       32.47      3.32 o
  -8   5   9        0.31        0.17      1.57 o
  -7   5   9        1.25        0.00      1.40 o
  -6   5   9        0.88       -0.35      1.05 o
  -5   5   9      196.06      199.58      7.86 o
  -4   5   9       68.93       74.69      4.63 o
  -3   5   9       13.51       11.99      0.87 o
  -2   5   9        0.56       -0.05      0.48 o
  -1   5   9      187.98      208.42      4.14 o
   0   5   9        0.08        0.06      0.47 o
   1   5   9      164.98      165.91      3.33 o
   2   5   9      222.55      223.97      3.89 o
   3   5   9       18.47       20.16      1.17 o
   4   5   9      248.81      238.14      5.68 o
   5   5   9       11.11        9.20      1.05 o
   6   5   9        8.86        6.03      0.99 o
   7   5   9       63.91       61.79      2.44 o
   8   5   9        1.19        1.89      0.54 o
   9   5   9        7.82        5.28      2.01 o
  10   5   9       25.80       28.77      1.55 o
  -8   6   9       77.50       82.77      5.06 o
  -7   6   9        7.84        7.86      1.92 o
  -6   6   9       24.78       28.63      2.62 o
  -5   6   9        0.07       -0.70      1.22 o
  -4   6   9       41.03       46.66      1.74 o
  -3   6   9      239.54      239.76      4.97 o
  -2   6   9      165.60      158.59      3.29 o
  -1   6   9        8.57       11.34      0.60 o
   0   6   9      157.22      162.26      4.14 o
   1   6   9      586.85      590.15     10.53 o
   2   6   9      282.33      297.40      9.19 o
   3   6   9      187.09      175.13      5.77 o
   4   6   9      147.54      144.98      3.95 o
   5   6   9       61.06       55.57      2.16 o
   6   6   9        3.75        4.99      0.86 o
   7   6   9       12.11       14.01      1.75 o
   8   6   9       27.09       34.35      1.85 o
   9   6   9        1.70        2.54      0.62 o
  10   6   9        1.03        1.93      0.87 o
  -7   7   9       43.94       37.89      3.49 o
  -6   7   9       11.11       12.48      1.48 o
  -5   7   9       15.60       14.28      1.66 o
  -4   7   9       23.93       16.14      0.91 o
  -3   7   9       22.44       16.33      0.87 o
  -2   7   9       80.85       89.83      2.18 o
  -1   7   9      162.77      148.69      3.13 o
   0   7   9      201.06      196.84      4.04 o
   1   7   9      122.15      126.48      2.79 o
   2   7   9      574.34      557.29     12.27 o
   3   7   9        0.56        1.22      1.05 o
   4   7   9      510.54      481.67     15.41 o
   5   7   9      137.33      140.61      4.01 o
   6   7   9        0.08        0.70      0.67 o
   7   7   9       22.91       28.56      1.73 o
   8   7   9        0.11        1.57      0.86 o
   9   7   9       11.18       12.04      1.92 o
  10   7   9        0.13       -0.70      1.40 o
  -6   8   9        3.65        2.62      1.57 o
  -5   8   9        0.87       -0.52      0.86 o
  -4   8   9       18.18       16.87      1.02 o
  -3   8   9       49.76       42.95      1.51 o
  -2   8   9      329.88      309.09      5.88 o
  -1   8   9        0.02        1.67      0.68 o
   0   8   9       42.11       35.59      1.54 o
   1   8   9       95.34      101.03      3.02 o
   2   8   9        1.62        4.42      0.70 o
   3   8   9       55.42       46.97      2.79 o
   4   8   9      348.41      344.47     11.55 o
   5   8   9      252.40      263.81      9.44 o
   6   8   9       74.81       72.12      4.28 o
   7   8   9        0.00        0.00      0.74 o
   8   8   9        9.76       15.35      1.42 o
   9   8   9        0.02        0.52      1.40 o
  10   8   9       33.09       40.68      3.14 o
  -5   9   9        0.02       -1.22      1.22 o
  -4   9   9       89.39       80.70      2.77 o
  -3   9   9      205.25      192.95      4.20 o
  -2   9   9       13.15       11.51      0.82 o
  -1   9   9       72.55       68.79      1.89 o
   0   9   9       22.02       30.10      1.47 o
   1   9   9        0.77        0.30      0.48 o
   2   9   9        3.29        2.95      0.71 o
   3   9   9      177.70      165.93      4.44 o
   4   9   9      146.78      135.75      5.77 o
   5   9   9        0.80        0.87      1.22 o
   6   9   9        0.32       -0.35      1.05 o
   7   9   9       11.49       11.00      1.75 o
   8   9   9       41.09       43.65      3.14 o
   9   9   9        9.73        5.94      1.57 o
  10   9   9        1.47        1.75      1.57 o
  -4  10   9       12.10       15.94      1.29 o
  -3  10   9       72.16       56.57      2.22 o
  -2  10   9      180.83      190.36      5.33 o
  -1  10   9      149.35      129.55      3.69 o
   0  10   9       57.54       47.17      1.89 o
   1  10   9        8.39        9.92      0.90 o
   2  10   9       20.03       18.00      1.02 o
   3  10   9      181.81      175.84      4.81 o
   4  10   9      148.48      147.28      6.11 o
   5  10   9        2.61        0.70      1.05 o
   6  10   9        3.69        4.01      1.40 o
   7  10   9       12.37       15.54      2.09 o
   8  10   9        1.51        0.35      1.22 o
   9  10   9       16.99       16.76      2.27 o
  10  10   9        0.12        2.79      1.57 o
  -4  11   9       28.54       34.85      1.93 o
  -3  11   9        3.78        6.50      1.48 o
  -2  11   9       12.78       14.73      1.26 o
  -1  11   9       10.37       12.01      1.09 o
   0  11   9       91.01       89.60      4.19 o
   1  11   9       19.45       21.24      1.34 o
   2  11   9       60.66       55.33      1.80 o
   3  11   9      101.64      105.43      2.66 o
   4  11   9        6.53        8.55      1.57 o
   5  11   9        1.82        0.87      1.22 o
   6  11   9       22.25       20.77      2.27 o
   7  11   9       15.52        9.60      1.75 o
   8  11   9       11.99       13.62      2.09 o
   9  11   9        0.24        0.87      1.40 o
  -2  12   9       26.00       23.80      1.55 o
  -1  12   9       19.45       25.10      1.58 o
   0  12   9        2.74        0.17      0.74 o
   1  12   9       17.67       19.70      1.34 o
   2  12   9       29.73       33.75      1.86 o
   3  12   9       47.86       43.21      1.67 o
   4  12   9      150.71      143.79      4.89 o
   5  12   9        3.92        1.75      1.40 o
   6  12   9       41.46       34.74      2.97 o
   7  12   9        5.21        5.24      1.75 o
   8  12   9        0.23       -1.05      1.40 o
   9  12   9        4.27        4.54      1.75 o
  -1  13   9        1.86        0.87      1.40 o
   0  13   9       56.86       55.70      3.84 o
   1  13   9        3.07        2.67      0.84 o
   2  13   9       31.34       28.79      1.57 o
   3  13   9       32.07       32.40      1.89 o
   4  13   9        0.10        0.00      1.40 o
   5  13   9        8.70        9.25      1.75 o
   6  13   9        0.02        0.00      1.40 o
   7  13   9       11.64        9.08      1.92 o
   8  13   9       10.00       12.22      2.27 o
   1  14   9       12.70       14.66      2.27 o
   2  14   9        2.21        1.40      1.57 o
   3  14   9       24.21       22.35      2.79 o
   4  14   9       12.36       13.97      2.27 o
   5  14   9        2.86        6.98      1.92 o
   6  14   9        3.46        3.32      1.57 o
   7  14   9        4.87        6.28      1.92 o
   3  15   9        7.95        7.68      2.09 o
   4  15   9        1.01        1.75      1.75 o
   5  15   9        6.69        8.20      2.09 o
   6  15   9        2.50        1.75      1.75 o
   3  16   9        0.15        0.52      1.75 o
  -5 -10  10       10.17       19.29      1.75 o
  -4 -10  10        0.79        1.02      1.06 o
  -3 -10  10        0.36       -0.04      1.04 o
  -2 -10  10        0.00       -0.96      1.11 o
  -1 -10  10        0.08       -1.03      1.40 o
   0 -10  10        6.09        7.86      2.44 o
  -7  -9  10        6.72        8.96      1.29 o
  -6  -9  10        1.16       -0.65      0.65 o
  -5  -9  10        2.12        1.23      0.71 o
  -4  -9  10        9.55        8.73      2.44 o
  -3  -9  10        1.21        0.98      0.84 o
  -2  -9  10        0.27        0.09      0.96 o
  -1  -9  10        0.86       -0.82      0.96 o
   0  -9  10        6.43        6.44      1.38 o
   1  -9  10        1.03       -0.48      1.40 o
   2  -9  10        0.06        0.58      1.48 o
  -8  -8  10        0.36        0.58      0.96 o
  -7  -8  10        4.13        3.69      1.40 o
  -6  -8  10        1.56        0.90      0.92 o
  -5  -8  10        1.35        2.66      0.78 o
  -4  -8  10        1.26       -0.65      0.65 o
  -3  -8  10       31.88       27.24      1.46 o
  -2  -8  10        0.61        1.16      0.81 o
  -1  -8  10       10.05        8.04      1.22 o
   0  -8  10       27.28       25.75      1.89 o
   1  -8  10        2.33        1.06      0.84 o
   2  -8  10       23.70       17.91      2.36 o
   3  -8  10        0.01        0.22      0.84 o
  -8  -7  10        4.53        5.41      1.75 o
  -7  -7  10        0.63       -1.22      1.22 o
  -6  -7  10        1.31        2.31      1.04 o
  -5  -7  10        0.02       -0.56      0.56 o
  -4  -7  10       62.21       60.17      1.95 o
  -3  -7  10       22.26       22.73      2.56 o
  -2  -7  10        0.67        1.13      1.13 o
  -1  -7  10        1.44        1.63      1.13 o
   0  -7  10       15.97       15.56      2.01 o
   1  -7  10        1.12        2.40      0.68 o
   2  -7  10        4.83        4.82      0.77 o
   3  -7  10       29.38       25.96      1.57 o
   4  -7  10       12.75       11.93      1.26 o
  -9  -6  10        3.43        1.92      1.57 o
  -8  -6  10       14.59       17.28      2.27 o
  -7  -6  10        7.07        7.78      1.29 o
  -6  -6  10        1.20        2.97      1.04 o
  -5  -6  10        3.11        1.66      0.99 o
  -4  -6  10        3.72        5.78      0.69 o
  -3  -6  10       38.82       34.93      1.48 o
  -2  -6  10       49.15       53.31      1.79 o
  -1  -6  10        2.37        2.73      0.79 o
   0  -6  10        0.57        0.05      0.50 o
   1  -6  10        0.66        1.40      0.56 o
   2  -6  10       40.74       45.58      1.54 o
   3  -6  10        2.95        4.01      0.74 o
   4  -6  10       26.15       29.66      2.10 o
   5  -6  10        8.78       11.95      1.22 o
  -9  -5  10        1.67        0.87      1.57 o
  -8  -5  10        0.21       -0.35      1.40 o
  -7  -5  10       21.82       17.20      1.60 o
  -6  -5  10        1.69        1.24      0.80 o
  -5  -5  10        0.28       -0.28      0.80 o
  -4  -5  10        4.56        5.86      1.09 o
  -3  -5  10      111.44       97.36      3.03 o
  -2  -5  10        6.23        6.77      0.74 o
  -1  -5  10       14.07       20.28      0.96 o
   0  -5  10       12.06       11.05      0.71 o
   1  -5  10        0.85        0.13      0.50 o
   2  -5  10        3.34        1.18      0.69 o
   3  -5  10       89.68       96.27      3.16 o
   4  -5  10        0.04        0.10      0.66 o
   5  -5  10       16.83       21.73      1.63 o
   6  -5  10        5.79        5.89      1.80 o
 -10  -4  10        0.19        0.00      1.57 o
  -9  -4  10        0.34        1.05      1.57 o
  -8  -4  10        1.01        0.49      1.04 o
  -7  -4  10        5.66        4.45      1.11 o
  -6  -4  10        0.75       -0.15      0.80 o
  -5  -4  10        2.53        3.06      0.92 o
  -4  -4  10      162.15      149.30      6.81 o
  -3  -4  10        7.23        7.94      1.09 o
  -2  -4  10       25.70       21.08      0.96 o
  -1  -4  10       15.75       16.49      0.68 o
   0  -4  10        7.00        9.80      0.65 o
   1  -4  10        4.69        5.47      0.56 o
   2  -4  10        0.03       -0.43      0.43 o
   3  -4  10        0.30        1.66      0.71 o
   4  -4  10       29.70       30.70      1.27 o
   5  -4  10        0.02        0.85      0.77 o
   6  -4  10       20.19       25.00      1.89 o
   7  -4  10        1.12        1.19      0.96 o
 -10  -3  10        8.10       11.17      2.27 o
  -9  -3  10       14.70       13.62      2.27 o
  -8  -3  10        8.95        9.04      1.40 o
  -7  -3  10        2.71        1.79      0.92 o
  -6  -3  10        1.66        1.47      1.31 o
  -5  -3  10       32.02       26.47      2.62 o
  -4  -3  10      111.55       93.56      3.20 o
  -3  -3  10        7.53        9.78      1.13 o
  -2  -3  10       32.03       24.21      2.01 o
  -1  -3  10       21.15       17.77      0.79 o
   0  -3  10      269.48      250.19      5.22 o
   1  -3  10        0.22        0.68      0.44 o
   2  -3  10        3.52        5.25      0.66 o
   3  -3  10        9.80        7.15      0.68 o
   4  -3  10        0.03        0.56      0.73 o
   5  -3  10        4.14        4.63      0.86 o
   6  -3  10        2.37        1.98      0.92 o
   7  -3  10        8.17        8.61      2.79 o
 -10  -2  10       13.83       15.01      2.62 o
  -9  -2  10        0.04        2.09      1.75 o
  -8  -2  10        5.93        6.93      1.22 o
  -7  -2  10       35.17       35.85      2.09 o
  -6  -2  10       59.80       58.83      2.53 o
  -5  -2  10        2.44        2.23      0.92 o
  -4  -2  10       26.84       29.78      1.72 o
  -3  -2  10       49.27       47.88      2.01 o
  -2  -2  10      145.53      141.50      4.00 o
  -1  -2  10       20.92       19.98      1.16 o
   0  -2  10       12.34       12.13      0.65 o
   1  -2  10        0.29        0.87      0.41 o
   2  -2  10        4.07        4.55      0.56 o
   3  -2  10       32.26       29.70      1.29 o
   4  -2  10       53.17       46.07      3.46 o
   5  -2  10       24.02       28.25      1.45 o
   6  -2  10        0.07        0.04      0.56 o
   7  -2  10       16.38       14.30      1.34 o
   8  -2  10        0.01       -0.80      0.80 o
 -10  -1  10        1.37        2.62      1.75 o
  -9  -1  10       49.76       63.55      4.36 o
  -8  -1  10        1.34        4.27      1.22 o
  -7  -1  10       19.75       24.08      3.49 o
  -6  -1  10       54.70       46.86      2.27 o
  -5  -1  10        3.24        1.92      0.80 o
  -4  -1  10       69.04       68.31      3.14 o
  -3  -1  10       39.51       42.20      1.89 o
  -2  -1  10        0.50        0.68      0.45 o
  -1  -1  10       54.20       50.31      2.19 o
   0  -1  10      262.11      265.99      4.30 o
   1  -1  10        0.27        1.17      0.46 o
   2  -1  10      242.00      236.57      4.68 o
   3  -1  10       10.74       10.21      0.83 o
   4  -1  10       19.53       18.05      1.06 o
   5  -1  10        0.50        0.91      0.52 o
   6  -1  10       23.90       28.45      2.84 o
   7  -1  10        8.16        7.02      1.31 o
   8  -1  10        4.25        3.49      1.04 o
 -10   0  10        1.62        2.62      1.75 o
  -9   0  10        1.75        1.57      1.75 o
  -8   0  10        5.36        5.71      1.11 o
  -7   0  10        4.21        3.49      0.99 o
  -6   0  10        2.20        3.03      0.92 o
  -5   0  10       96.59       96.54      5.50 o
  -4   0  10       28.51       27.09      1.64 o
  -3   0  10      298.70      298.77      7.28 o
  -2   0  10       14.66       15.93      1.10 o
  -1   0  10      156.06      165.91      2.83 o
   0   0  10       32.57       36.23      0.98 o
   1   0  10       25.33       26.56      1.08 o
   2   0  10        9.94        9.92      0.76 o
   3   0  10       93.37       84.64      4.76 o
   4   0  10       50.89       48.45      1.63 o
   5   0  10        3.34        2.86      0.66 o
   6   0  10       19.40       17.46      0.92 o
   7   0  10       24.99       26.37      1.11 o
   8   0  10        1.44       -0.10      0.71 o
   9   0  10        0.16       -0.35      0.84 o
 -10   1  10       12.10       13.62      2.44 o
  -9   1  10        7.47        9.78      2.09 o
  -8   1  10        2.18        2.36      0.99 o
  -7   1  10        0.04       -0.47      0.92 o
  -6   1  10      152.80      166.68      4.87 o
  -5   1  10       29.30       27.68      1.72 o
  -4   1  10        8.69        9.76      1.04 o
  -3   1  10       34.26       33.53      1.72 o
  -2   1  10      325.36      311.70      6.95 o
  -1   1  10        1.02        1.79      0.55 o
   0   1  10      246.00      268.15      4.31 o
   1   1  10        2.40        1.63      0.47 o
   2   1  10      137.66      134.13      4.10 o
   3   1  10       10.54        8.71      0.76 o
   4   1  10       28.28       29.10      1.27 o
   5   1  10       37.42       33.69      1.40 o
   6   1  10        4.18        3.03      0.64 o
   7   1  10        2.09        1.79      1.00 o
   8   1  10       18.18       22.92      1.47 o
   9   1  10       11.41       15.71      1.38 o
 -10   2  10        8.53        8.90      2.27 o
  -9   2  10       23.55       23.04      2.79 o
  -8   2  10        0.50        0.96      0.96 o
  -7   2  10      103.38      101.92      3.58 o
  -6   2  10       20.59       17.42      1.47 o
  -5   2  10        1.33        3.35      0.92 o
  -4   2  10        8.76        7.22      0.92 o
  -3   2  10       90.81       88.80      2.83 o
  -2   2  10        7.57        4.39      0.61 o
  -1   2  10      587.38      598.08     12.12 o
   0   2  10       87.64       82.37      1.66 o
   1   2  10       13.20       18.12      0.86 o
   2   2  10       13.07       12.70      2.71 o
   3   2  10      635.34      615.40     10.77 o
   4   2  10      115.41      105.32      2.76 o
   5   2  10      165.37      163.39      3.59 o
   6   2  10        0.39       -0.16      0.47 o
   7   2  10        5.75        5.32      0.72 o
   8   2  10        0.07        0.63      0.67 o
   9   2  10        6.05        7.26      1.00 o
  -9   3  10       24.56       30.20      3.14 o
  -8   3  10       27.35       27.77      1.96 o
  -7   3  10        9.27       10.67      1.34 o
  -6   3  10       39.17       45.06      2.21 o
  -5   3  10        0.14        0.32      0.80 o
  -4   3  10       13.04       10.76      1.04 o
  -3   3  10        7.67        7.80      0.54 o
  -2   3  10      207.83      203.95      4.06 o
  -1   3  10        0.11       -0.17      0.58 o
   0   3  10       99.49       87.30      2.04 o
   1   3  10       28.09       22.63      1.01 o
   2   3  10       41.66       42.97      1.38 o
   3   3  10      308.31      300.91      5.71 o
   4   3  10       39.00       40.76      1.44 o
   5   3  10      265.36      247.78      6.05 o
   6   3  10      117.53      122.94      3.64 o
   7   3  10       14.14       11.58      1.17 o
   8   3  10        4.03        4.09      0.72 o
   9   3  10        3.02        3.69      0.87 o
  10   3  10        1.82        1.10      0.74 o
  -9   4  10       29.80       38.06      3.67 o
  -8   4  10        2.11        3.84      1.75 o
  -7   4  10        6.46        7.00      1.29 o
  -6   4  10        3.00        1.67      1.31 o
  -5   4  10      585.48      568.99     13.49 o
  -4   4  10       45.96       49.48      3.75 o
  -3   4  10        2.18        1.63      0.41 o
  -2   4  10       28.11       29.09      1.21 o
  -1   4  10      104.79      109.89      3.08 o
   0   4  10       57.88       68.83      1.73 o
   1   4  10       44.31       46.37      2.37 o
   2   4  10        3.55        3.99      0.83 o
   3   4  10       11.56       12.33      1.88 o
   4   4  10       53.13       50.07      1.58 o
   5   4  10       73.60       68.64      2.47 o
   6   4  10        0.01       -0.10      0.67 o
   7   4  10       11.53       14.72      1.29 o
   8   4  10       11.37       12.75      0.91 o
   9   4  10        1.57        1.44      0.74 o
  10   4  10        0.20        0.77      0.71 o
  -9   5  10       83.71      101.46      5.94 o
  -8   5  10        0.24        1.57      1.57 o
  -7   5  10        7.46        9.43      1.92 o
  -6   5  10        6.24        9.43      1.75 o
  -5   5  10        2.27        3.32      1.57 o
  -4   5  10      115.47       95.72      4.72 o
  -3   5  10      164.60      166.78      3.38 o
  -2   5  10       79.50       71.07      2.18 o
  -1   5  10       13.70       16.13      0.84 o
   0   5  10       50.26       58.29      2.30 o
   1   5  10      103.10      109.60      2.89 o
   2   5  10       79.08       82.22      2.05 o
   3   5  10        0.55       -0.32      0.43 o
   4   5  10        0.62       -0.26      0.62 o
   5   5  10        8.59        7.16      0.99 o
   6   5  10       11.24        8.46      2.18 o
   7   5  10        0.00       -0.17      0.74 o
   8   5  10       57.27       57.45      2.47 o
   9   5  10        8.31        6.28      1.57 o
  10   5  10        0.41        1.34      0.74 o
  -8   6  10       20.15       16.24      2.62 o
  -7   6  10       19.97       19.73      2.62 o
  -6   6  10       65.72       62.16      4.02 o
  -5   6  10       64.41       58.50      3.67 o
  -4   6  10        2.77        0.52      1.40 o
  -3   6  10        0.66        3.18      0.68 o
  -2   6  10       89.41       93.60      1.95 o
  -1   6  10       57.94       53.63      1.61 o
   0   6  10       10.27        9.45      0.67 o
   1   6  10       44.52       48.10      1.40 o
   2   6  10      109.05      116.17      4.54 o
   3   6  10      314.49      311.94      7.23 o
   4   6  10        7.86        4.47      0.86 o
   5   6  10       81.55       88.47      4.10 o
   6   6  10       76.74       77.92      2.84 o
   7   6  10        0.04       -0.41      0.70 o
   8   6  10       18.89       20.03      2.01 o
   9   6  10        3.60        0.87      1.22 o
  10   6  10        2.93        1.57      1.40 o
  -8   7  10        1.37        3.67      1.92 o
  -7   7  10       54.32       67.05      4.54 o
  -6   7  10       28.04       34.32      2.27 o
  -5   7  10      129.40      135.77      5.07 o
  -4   7  10        5.27        4.28      0.99 o
  -3   7  10        5.45        6.14      0.65 o
  -2   7  10      256.80      236.71      4.08 o
  -1   7  10      385.41      379.46      6.09 o
   0   7  10      203.66      195.39      5.24 o
   1   7  10       21.52       20.96      1.27 o
   2   7  10       31.87       41.20      2.62 o
   3   7  10      280.12      252.35      8.92 o
   4   7  10      211.61      203.28      5.25 o
   5   7  10        0.54       -0.49      1.57 o
   6   7  10       80.45       75.24      2.78 o
   7   7  10       24.46       22.19      1.60 o
   8   7  10       29.20       28.39      1.79 o
   9   7  10        9.42        9.43      1.75 o
  10   7  10        3.86        2.27      1.57 o
  -6   8  10        9.08        9.94      2.62 o
  -5   8  10      108.11      121.71      4.14 o
  -4   8  10        5.89        5.23      0.67 o
  -3   8  10       26.06       26.35      1.16 o
  -2   8  10        9.11       10.45      0.82 o
  -1   8  10       85.43       79.59      1.82 o
   0   8  10      263.35      256.72      4.35 o
   1   8  10       10.54       15.61      1.17 o
   2   8  10        5.29        6.81      1.22 o
   3   8  10      325.71      297.18     10.32 o
   4   8  10      192.97      175.11      6.82 o
   5   8  10        0.01        0.17      0.87 o
   6   8  10        2.27        0.52      0.74 o
   7   8  10        6.41        4.02      0.99 o
   8   8  10        4.13        4.22      1.04 o
   9   8  10        0.11        0.00      1.40 o
  10   8  10       25.96       39.80      3.32 o
  -5   9  10        7.50        7.77      1.29 o
  -4   9  10       85.15       93.87      2.54 o
  -3   9  10        1.69        1.73      0.70 o
  -2   9  10      301.25      279.09      5.81 o
  -1   9  10        8.74       11.09      0.79 o
   0   9  10       13.62       13.44      0.84 o
   1   9  10      375.56      358.53      6.98 o
   2   9  10       73.47       58.33      3.32 o
   3   9  10       47.47       46.79      2.97 o
   4   9  10       37.84       33.35      2.62 o
   5   9  10       51.19       45.57      3.14 o
   6   9  10       52.54       54.30      3.49 o
   7   9  10       14.15       17.46      2.27 o
   8   9  10       16.66       17.98      2.27 o
   9   9  10       24.72       30.55      2.79 o
  10   9  10       24.44       25.84      2.79 o
  -4  10  10       31.43       28.82      1.66 o
  -3  10  10       11.30       11.99      1.13 o
  -2  10  10        0.01        0.10      0.58 o
  -1  10  10        0.75        2.44      1.05 o
   0  10  10        1.46        1.60      0.59 o
   1  10  10       50.97       35.38      1.39 o
   2  10  10      268.62      263.30      9.62 o
   3  10  10       37.46       25.67      2.27 o
   4  10  10        0.58       -0.17      1.05 o
   5  10  10        5.73        6.63      1.57 o
   6  10  10       27.37       18.16      2.09 o
   7  10  10        6.39        6.98      1.75 o
   8  10  10        1.83        0.70      1.40 o
   9  10  10       34.65       36.31      3.14 o
  -4  11  10        8.07        7.86      1.40 o
  -3  11  10       53.22       60.69      2.62 o
  -2  11  10       11.74       12.80      1.13 o
  -1  11  10      162.77      169.81      4.57 o
   0  11  10       60.46       62.18      2.53 o
   1  11  10       78.31       79.98      2.39 o
   2  11  10      345.98      329.68      7.67 o
   3  11  10       36.18       37.01      2.79 o
   4  11  10        4.89        2.27      1.40 o
   5  11  10        0.88       -1.05      1.05 o
   6  11  10        2.73        1.57      1.22 o
   7  11  10       21.04       15.36      2.27 o
   8  11  10        6.91        6.46      1.75 o
   9  11  10       11.77        9.25      2.09 o
  -2  12  10       52.80       61.97      2.51 o
  -1  12  10       13.75       14.54      1.48 o
   0  12  10      115.29      112.29      3.48 o
   1  12  10       10.09       17.13      1.65 o
   2  12  10       67.50       61.97      6.90 o
   3  12  10       34.11       39.04      1.89 o
   4  12  10       59.38       51.58      2.18 o
   5  12  10        1.04        4.89      1.57 o
   6  12  10        4.99        6.81      1.75 o
   7  12  10        3.40        6.98      1.75 o
   8  12  10        2.75        3.49      1.75 o
   9  12  10        6.28       10.47      2.09 o
  -1  13  10       39.96       41.38      3.49 o
   0  13  10        7.86        7.33      1.75 o
   1  13  10       46.54       48.39      2.47 o
   2  13  10        3.61        3.67      1.75 o
   3  13  10       30.47       33.69      3.14 o
   4  13  10        0.05        0.17      1.40 o
   5  13  10        4.21        3.84      1.57 o
   6  13  10        1.98        5.59      1.75 o
   7  13  10        0.65        0.17      1.40 o
   8  13  10        1.43       -1.40      1.40 o
   1  14  10       13.72       18.68      2.44 o
   2  14  10       33.04       44.69      3.67 o
   3  14  10       13.82       13.09      2.27 o
   4  14  10        4.06        6.46      1.92 o
   5  14  10       29.20       32.82      3.14 o
   6  14  10        0.90        0.17      1.40 o
   7  14  10        4.84        5.59      1.92 o
   2  15  10       21.78       26.53      3.14 o
   3  15  10       11.13       11.35      2.27 o
   4  15  10        2.49        3.32      1.92 o
   5  15  10        1.26        2.44      1.57 o
   6  15  10       16.98       20.25      2.62 o
  -5  -9  11        0.20       -0.35      0.90 o
  -4  -9  11        4.75        5.14      1.16 o
  -3  -9  11        0.14        0.60      1.04 o
  -2  -9  11        0.29       -0.87      1.48 o
  -1  -9  11        7.80       10.27      1.83 o
   0  -9  11        0.12       -1.09      1.09 o
  -7  -8  11       10.96       11.50      1.38 o
  -6  -8  11        0.95        1.05      1.57 o
  -5  -8  11        2.88        3.84      1.92 o
  -4  -8  11        2.73        3.62      0.81 o
  -3  -8  11       23.11       22.93      1.58 o
  -2  -8  11        4.24        6.68      1.26 o
  -1  -8  11        4.91        5.54      1.48 o
   0  -8  11        0.00        0.17      1.09 o
   1  -8  11        3.47        1.37      1.26 o
   2  -8  11        2.45        3.74      2.09 o
  -8  -7  11        9.00        8.55      2.09 o
  -7  -7  11        0.35        1.75      1.57 o
  -6  -7  11        4.88        6.63      1.92 o
  -5  -7  11        0.10        1.18      1.04 o
  -4  -7  11        9.49        8.15      0.83 o
  -3  -7  11        1.52        2.29      0.76 o
  -2  -7  11       18.38       19.52      1.45 o
  -1  -7  11        0.79       -0.87      0.87 o
   0  -7  11       10.44       10.31      1.29 o
   1  -7  11       11.99       14.43      1.84 o
   2  -7  11       20.29       16.82      1.35 o
   3  -7  11       31.58       33.67      2.22 o
  -8  -6  11        0.81        4.71      1.75 o
  -7  -6  11        0.33       -0.35      1.40 o
  -6  -6  11        3.34        2.88      1.11 o
  -5  -6  11        4.26        7.66      1.29 o
  -4  -6  11        0.30        0.59      0.92 o
  -3  -6  11        4.25        3.56      0.68 o
  -2  -6  11        0.89        1.22      0.87 o
  -1  -6  11        7.34        5.76      1.13 o
   0  -6  11        2.74        3.91      0.72 o
   1  -6  11        0.17       -0.35      0.58 o
   2  -6  11        1.53        2.67      0.71 o
   3  -6  11        0.03        0.15      0.99 o
   4  -6  11       11.26       10.74      1.95 o
   5  -6  11       33.43       36.01      2.43 o
  -9  -5  11        1.94        2.62      1.75 o
  -8  -5  11        5.08        4.54      1.75 o
  -7  -5  11       29.79       35.68      2.21 o
  -6  -5  11        2.72        3.89      1.75 o
  -5  -5  11        0.83        2.15      0.96 o
  -4  -5  11       23.01       21.48      2.09 o
  -3  -5  11       89.36       91.99      3.33 o
  -2  -5  11        3.24        4.10      0.76 o
  -1  -5  11        0.04        0.08      0.74 o
   0  -5  11        0.19       -0.23      0.44 o
   1  -5  11       12.26       10.79      0.78 o
   2  -5  11        1.10       -0.02      0.58 o
   3  -5  11        0.80        1.22      0.63 o
   4  -5  11        6.28        7.77      1.67 o
   5  -5  11       44.62       48.65      2.68 o
  -9  -4  11        3.91        2.79      1.75 o
  -8  -4  11        0.54        2.44      1.75 o
  -7  -4  11        0.06       -0.44      0.99 o
  -6  -4  11       19.27       20.52      1.60 o
  -5  -4  11        1.82        0.50      0.80 o
  -4  -4  11        0.10        1.12      1.13 o
  -3  -4  11      115.75      110.59      3.63 o
  -2  -4  11       74.37       79.05      2.88 o
  -1  -4  11        0.11       -0.13      1.05 o
   0  -4  11        0.55        0.05      0.41 o
   1  -4  11        0.04       -0.19      0.44 o
   2  -4  11       11.06       11.93      1.12 o
   3  -4  11        0.47        0.20      0.83 o
   4  -4  11       23.55       21.83      1.37 o
   5  -4  11        0.02        0.48      0.88 o
   6  -4  11        0.05       -0.72      0.79 o
  -9  -3  11        3.98        3.67      1.75 o
  -8  -3  11        0.91        0.52      1.57 o
  -7  -3  11       16.79       12.63      2.79 o
  -6  -3  11        0.88        0.61      0.86 o
  -5  -3  11        2.57        1.47      0.92 o
  -4  -3  11        0.40       -0.74      0.74 o
  -3  -3  11      127.83      115.19      3.63 o
  -2  -3  11        6.12        2.66      0.80 o
  -1  -3  11        6.84        9.78      1.75 o
   0  -3  11        7.89        5.04      0.48 o
   1  -3  11        1.99        2.41      0.81 o
   2  -3  11        1.46        1.26      0.50 o
   3  -3  11        3.63        4.30      0.78 o
   4  -3  11        4.30        3.97      0.68 o
   5  -3  11      113.65      109.37      4.54 o
   6  -3  11        0.15       -0.51      0.79 o
   7  -3  11        1.01        0.67      0.88 o
  -9  -2  11       25.53       29.50      3.14 o
  -8  -2  11       10.94       10.05      1.42 o
  -7  -2  11        1.19        0.24      0.96 o
  -6  -2  11       15.71       14.97      1.38 o
  -5  -2  11       58.26       54.65      2.34 o
  -4  -2  11      299.33      284.93      7.28 o
  -3  -2  11       83.22       82.63      2.88 o
  -2  -2  11        1.09        1.36      0.61 o
  -1  -2  11        0.08       -0.33      0.45 o
   0  -2  11       38.57       43.64      1.64 o
   1  -2  11       44.93       33.27      1.26 o
   2  -2  11       62.73       53.77      1.72 o
   3  -2  11       59.73       60.39      1.90 o
   4  -2  11        5.72        3.56      0.62 o
   5  -2  11        9.05        6.18      1.13 o
   6  -2  11        2.75        0.43      1.17 o
   7  -2  11        5.37        5.82      1.00 o
  -9  -1  11        0.06        0.00      1.57 o
  -8  -1  11        9.44        9.82      1.42 o
  -7  -1  11        0.49        0.96      0.86 o
  -6  -1  11        3.66        7.54      1.17 o
  -5  -1  11       12.45       11.55      1.23 o
  -4  -1  11        1.04        0.26      0.86 o
  -3  -1  11      414.20      379.41      9.15 o
  -2  -1  11        0.00        0.77      0.70 o
  -1  -1  11       80.68       76.57      1.90 o
   0  -1  11       50.85       61.71      1.72 o
   1  -1  11        2.22        1.66      0.55 o
   2  -1  11       14.06       14.32      0.92 o
   3  -1  11       43.35       39.80      1.51 o
   4  -1  11        6.28        5.20      0.63 o
   5  -1  11        1.17        0.55      0.55 o
   6  -1  11        0.80        0.93      0.66 o
   7  -1  11        9.04        8.84      1.87 o
   8  -1  11        0.21        0.38      1.39 o
  -9   0  11        1.29        0.52      1.57 o
  -8   0  11        0.10        0.59      1.57 o
  -7   0  11        2.29        2.13      0.92 o
  -6   0  11       11.40       10.89      1.29 o
  -5   0  11       42.04       41.70      2.09 o
  -4   0  11        4.32        2.29      0.92 o
  -3   0  11       24.90       25.78      1.66 o
  -2   0  11       25.49       19.08      1.26 o
  -1   0  11       29.71       26.02      0.89 o
   0   0  11       87.70       85.78      2.42 o
   1   0  11      329.18      328.74      6.13 o
   2   0  11       12.48        9.76      0.81 o
   3   0  11        9.22        6.79      0.76 o
   4   0  11       64.83       51.88      4.28 o
   5   0  11        8.87        8.20      0.83 o
   6   0  11        0.50       -0.24      0.53 o
   7   0  11        4.16        2.83      1.31 o
   8   0  11        0.84        1.82      0.96 o
  -9   1  11       12.61       12.92      2.27 o
  -8   1  11        6.23        4.53      1.17 o
  -7   1  11        2.69        3.07      1.17 o
  -6   1  11       13.41       12.72      1.34 o
  -5   1  11       33.38       26.45      1.64 o
  -4   1  11       14.60       15.65      1.29 o
  -3   1  11       24.02       23.22      1.47 o
  -2   1  11       35.12       33.61      1.64 o
  -1   1  11       41.11       54.03      1.44 o
   0   1  11        8.46        7.66      0.65 o
   1   1  11       21.10       17.53      0.96 o
   2   1  11      347.56      341.64      6.38 o
   3   1  11        0.09       -0.48      0.48 o
   4   1  11       76.82       70.16      2.08 o
   5   1  11       80.23       72.68      2.18 o
   6   1  11        0.89        1.04      0.55 o
   7   1  11        4.17        4.02      0.77 o
   8   1  11        6.10        7.20      2.71 o
   9   1  11        0.33        0.40      0.87 o
  -9   2  11        9.95       14.66      2.62 o
  -8   2  11       18.74       21.39      1.79 o
  -7   2  11      140.23      137.03      7.34 o
  -6   2  11        1.20        1.40      0.92 o
  -5   2  11       64.92       70.34      2.71 o
  -4   2  11        3.39        3.12      0.87 o
  -3   2  11       73.57       72.84      2.51 o
  -2   2  11        0.43       -0.10      0.52 o
  -1   2  11       54.91       63.22      1.42 o
   0   2  11       72.70       73.66      6.78 o
   1   2  11        6.81        6.36      0.63 o
   2   2  11        9.20        8.33      0.73 o
   3   2  11      119.99      115.36      2.75 o
   4   2  11       17.44       16.17      1.46 o
   5   2  11        5.88        4.57      0.79 o
   6   2  11       11.60       11.79      1.00 o
   7   2  11        6.88        8.80      1.17 o
   8   2  11        6.51        5.79      0.96 o
   9   2  11        0.37        0.20      0.76 o
  -9   3  11       12.08       20.60      2.97 o
  -8   3  11        2.79        4.19      1.92 o
  -7   3  11        1.63        1.91      1.04 o
  -6   3  11      104.01      101.34      4.28 o
  -5   3  11       62.66       56.41      2.46 o
  -4   3  11      203.40      207.78      5.54 o
  -3   3  11        7.60        6.75      0.96 o
  -2   3  11      158.62      152.74      3.98 o
  -1   3  11       36.50       30.66      1.12 o
   0   3  11        4.78        3.87      0.71 o
   1   3  11        9.44       11.49      0.79 o
   2   3  11       39.54       45.10      2.13 o
   3   3  11       66.54       59.96      1.77 o
   4   3  11      328.32      288.56      6.01 o
   5   3  11        0.08       -0.12      0.59 o
   6   3  11        8.00        6.11      0.99 o
   7   3  11        0.17       -0.52      0.74 o
   8   3  11        2.78        2.85      0.74 o
   9   3  11        0.02        0.76      0.71 o
  -9   4  11       50.41       60.24      4.71 o
  -8   4  11       13.20       17.98      2.62 o
  -7   4  11        4.77        3.22      1.17 o
  -6   4  11        6.20        7.99      1.22 o
  -5   4  11       13.54       21.40      2.01 o
  -4   4  11      234.90      230.37      6.21 o
  -3   4  11       81.66       78.26      2.71 o
  -2   4  11        8.78        6.69      0.59 o
  -1   4  11       32.80       32.02      1.47 o
   0   4  11      114.11      110.77      3.67 o
   1   4  11      248.94      239.54      4.66 o
   2   4  11       12.58        9.14      1.21 o
   3   4  11       60.17       58.86      2.10 o
   4   4  11       66.16       66.49      1.92 o
   5   4  11        8.52        8.71      1.04 o
   6   4  11        4.36        6.34      1.05 o
   7   4  11        8.79        9.44      1.11 o
   8   4  11        1.62        1.40      1.22 o
   9   4  11        0.37        1.05      1.40 o
  -9   5  11       23.08       29.15      3.49 o
  -8   5  11       30.63       31.25      3.14 o
  -7   5  11        0.76        0.52      1.40 o
  -6   5  11        5.24        7.16      1.92 o
  -5   5  11        0.10        1.22      1.40 o
  -4   5  11      268.08      260.85      9.79 o
  -3   5  11       48.33       45.05      3.14 o
  -2   5  11      215.64      212.74      4.12 o
  -1   5  11      116.62      105.76      2.48 o
   0   5  11        0.05        0.43      0.55 o
   1   5  11       24.91       28.51      2.01 o
   2   5  11      137.24      142.99      3.12 o
   3   5  11       42.97       38.72      1.38 o
   4   5  11        0.84        0.49      0.67 o
   5   5  11        0.48       -0.62      0.62 o
   6   5  11       68.08       67.03      2.59 o
   7   5  11       18.96       23.92      1.60 o
   8   5  11       10.71        7.33      1.57 o
   9   5  11        0.00       -0.35      1.22 o
  10   5  11        2.25        2.27      1.57 o
  -8   6  11        0.98       -1.22      1.75 o
  -7   6  11       85.98       94.47      5.41 o
  -6   6  11        3.06        1.92      1.40 o
  -5   6  11       17.37       19.90      2.44 o
  -4   6  11      173.49      174.03      7.16 o
  -3   6  11       94.30       97.40      2.07 o
  -2   6  11       11.90       13.27      0.71 o
  -1   6  11       87.73       94.03      2.35 o
   0   6  11      187.79      191.55      3.93 o
   1   6  11        7.95        6.08      0.80 o
   2   6  11       39.03       35.06      2.27 o
   3   6  11       25.42       24.09      1.48 o
   4   6  11        6.45        6.05      0.96 o
   5   6  11        2.25        2.48      0.80 o
   6   6  11        0.45       -0.49      0.67 o
   7   6  11        0.25        0.77      0.80 o
   8   6  11       20.06       19.73      2.27 o
   9   6  11        2.37        3.14      1.57 o
  10   6  11        9.54        8.03      1.92 o
  -8   7  11        0.13       -0.35      1.75 o
  -7   7  11       18.91       24.79      2.79 o
  -6   7  11       40.37       49.14      2.65 o
  -5   7  11        1.59        0.77      0.92 o
  -4   7  11        1.45        1.92      1.57 o
  -3   7  11       98.33       94.84      2.08 o
  -2   7  11       91.44       96.25      2.08 o
  -1   7  11        1.63        2.04      0.44 o
   0   7  11      160.00      158.82      4.26 o
   1   7  11        4.92        3.84      0.80 o
   2   7  11      212.67      202.23      7.34 o
   3   7  11        5.39        4.71      1.40 o
   4   7  11        0.03       -0.32      0.67 o
   5   7  11        2.66        2.88      0.86 o
   6   7  11        8.99        7.71      1.22 o
   7   7  11        7.90       10.13      1.23 o
   8   7  11        0.58       -0.87      1.22 o
   9   7  11        7.97        6.46      1.75 o
  10   7  11        1.36        1.05      1.40 o
  -7   8  11        0.95        1.22      1.75 o
  -6   8  11        1.07        1.05      1.57 o
  -5   8  11       13.72       12.76      1.48 o
  -4   8  11        3.35        1.93      1.13 o
  -3   8  11       21.56       26.67      1.25 o
  -2   8  11        9.39        6.74      0.64 o
  -1   8  11       22.47       20.10      0.98 o
   0   8  11       28.00       28.25      1.72 o
   1   8  11      136.53      121.59      5.24 o
   2   8  11      181.89      177.02      6.82 o
   3   8  11       66.78       70.90      3.84 o
   4   8  11       25.20       28.46      2.44 o
   5   8  11       15.69        9.78      1.75 o
   6   8  11        0.02        0.00      0.74 o
   7   8  11       19.48       20.06      2.18 o
   8   8  11       17.61       16.76      2.09 o
   9   8  11        1.73        1.92      1.57 o
  -6   9  11        9.48        5.76      1.92 o
  -5   9  11        5.93        7.87      1.36 o
  -4   9  11       10.55       13.27      1.48 o
  -3   9  11        5.78        5.30      0.76 o
  -2   9  11        0.09        0.61      0.53 o
  -1   9  11        1.07       -0.13      0.42 o
   0   9  11       18.11       17.77      1.00 o
   1   9  11       11.21       12.05      1.75 o
   2   9  11       55.23       61.29      3.49 o
   3   9  11       56.04       45.22      2.97 o
   4   9  11        6.49        5.41      1.40 o
   5   9  11        9.64        6.63      1.57 o
   6   9  11        3.20        3.67      1.40 o
   7   9  11       30.35       30.03      2.62 o
   8   9  11        0.58       -0.87      1.40 o
   9   9  11       11.60       15.19      2.27 o
  -4  10  11       21.22       26.01      2.79 o
  -3  10  11      100.40      105.92      3.85 o
  -2  10  11        6.46        7.57      0.84 o
  -1  10  11        9.52       12.70      1.59 o
   0  10  11       24.83       27.15      1.26 o
   1  10  11       92.11       91.41      2.85 o
   2  10  11        3.28        1.75      1.22 o
   3  10  11        2.73        0.35      1.05 o
   4  10  11       10.52       11.35      1.75 o
   5  10  11       31.94       44.17      3.14 o
   6  10  11        3.85        4.01      1.57 o
   7  10  11        0.46        0.87      1.40 o
   8  10  11       17.55       13.62      2.09 o
   9  10  11        0.09       -1.22      1.22 o
  -3  11  11       46.38       51.06      3.14 o
  -2  11  11        2.25        3.65      0.87 o
  -1  11  11        0.15        0.49      0.71 o
   0  11  11       26.47       30.00      1.41 o
   1  11  11       25.76       24.97      3.06 o
   2  11  11       22.56       25.59      2.36 o
   3  11  11       77.84       77.71      4.19 o
   4  11  11       10.09        9.25      1.75 o
   5  11  11        0.01        0.17      1.22 o
   6  11  11        0.00        0.17      1.22 o
   7  11  11        8.15        6.81      1.75 o
   8  11  11        9.26        5.76      1.75 o
   9  11  11        1.23        0.52      1.57 o
  -2  12  11       28.83       28.63      2.97 o
  -1  12  11        2.34        5.76      1.00 o
   0  12  11       10.68       10.43      1.43 o
   1  12  11       15.82       15.58      1.48 o
   2  12  11       65.42       70.12      2.56 o
   3  12  11       79.99       82.16      2.93 o
   4  12  11        0.53        2.09      1.40 o
   5  12  11        9.91       10.30      1.92 o
   6  12  11        2.78        1.75      1.40 o
   7  12  11       28.11       30.90      2.97 o
   8  12  11       13.00       11.52      2.27 o
  -1  13  11        0.53        0.17      1.40 o
   0  13  11        0.08       -1.05      1.22 o
   1  13  11       32.60       35.27      3.14 o
   2  13  11        3.24        2.62      1.57 o
   3  13  11        9.88       11.87      2.09 o
   4  13  11        7.35        6.11      1.75 o
   5  13  11       11.16        9.78      1.92 o
   6  13  11        3.75        2.79      1.75 o
   7  13  11       14.56       16.06      2.44 o
   1  14  11       11.27       11.70      2.09 o
   2  14  11       11.27        8.38      2.09 o
   3  14  11       24.93       22.87      2.79 o
   4  14  11        1.21       -0.17      1.40 o
   5  14  11        0.00        1.40      1.40 o
   6  14  11        4.66        4.71      1.75 o
   1  15  11        0.26        1.05      1.57 o
   2  15  11        0.84        0.87      1.75 o
   3  15  11        0.63       -1.40      1.40 o
   4  15  11       45.46       55.00      4.02 o
   5  15  11        0.26       -0.52      1.40 o
  -5  -8  12        0.01        1.05      1.75 o
  -4  -8  12        0.36        2.44      1.92 o
  -3  -8  12        1.94        0.84      0.87 o
  -2  -8  12        0.00       -0.87      0.90 o
  -1  -8  12        0.04        0.19      2.27 o
   0  -8  12        2.66        3.12      1.57 o
   1  -8  12        0.01       -1.75      1.75 o
  -6  -7  12        0.05        2.27      1.57 o
  -5  -7  12        8.66        7.33      2.09 o
  -4  -7  12       23.47       22.52      2.79 o
  -3  -7  12        4.32        5.76      2.09 o
  -2  -7  12        0.64        1.03      0.96 o
  -1  -7  12        3.04        2.44      1.00 o
   0  -7  12        1.94        3.88      1.16 o
   1  -7  12       23.89       17.98      2.79 o
   2  -7  12        1.26        2.00      0.91 o
  -7  -6  12        1.03       -0.35      1.57 o
  -6  -6  12        1.43        0.00      1.40 o
  -5  -6  12       11.42       15.11      1.59 o
  -4  -6  12        0.12        1.75      1.75 o
  -3  -6  12        0.52        1.22      1.75 o
  -2  -6  12        5.16        8.20      1.92 o
  -1  -6  12        4.78        6.04      1.03 o
   0  -6  12        0.03       -0.47      0.96 o
   1  -6  12        1.98        1.64      0.77 o
   2  -6  12        0.05        0.13      0.79 o
   3  -6  12        2.06        2.16      0.98 o
   4  -6  12       17.77       15.89      2.27 o
  -8  -5  12        1.02        1.05      1.57 o
  -7  -5  12        1.00        0.00      1.57 o
  -6  -5  12        0.47        1.50      1.04 o
  -5  -5  12        4.40        1.97      2.44 o
  -4  -5  12        4.98        5.20      1.09 o
  -3  -5  12        0.56        0.70      1.40 o
  -2  -5  12        0.56       -0.35      1.40 o
  -1  -5  12        7.66        5.83      0.78 o
   0  -5  12        0.05       -0.65      0.76 o
   1  -5  12        0.86       -0.62      0.81 o
   2  -5  12        0.04        0.09      0.62 o
   3  -5  12        1.31        1.52      0.83 o
   4  -5  12       36.57       29.52      4.10 o
   5  -5  12        0.38        1.05      1.26 o
  -8  -4  12        1.85        1.57      1.75 o
  -7  -4  12        0.88       -1.05      1.40 o
  -6  -4  12        5.60        6.95      1.22 o
  -5  -4  12        0.18       -0.09      0.86 o
  -4  -4  12       11.29       12.38      1.34 o
  -3  -4  12        6.04        7.33      1.92 o
  -2  -4  12       40.97       48.01      3.49 o
  -1  -4  12       13.91       10.30      1.92 o
   0  -4  12       10.42        7.30      1.13 o
   1  -4  12        0.00       -0.04      0.48 o
   2  -4  12        1.47        1.00      0.54 o
   3  -4  12        5.42        5.79      1.28 o
   4  -4  12        1.91        4.45      1.42 o
   5  -4  12        0.02        0.72      0.85 o
  -9  -3  12        1.64        1.92      1.75 o
  -8  -3  12        3.79        3.67      1.75 o
  -7  -3  12        5.60        4.09      1.09 o
  -6  -3  12        3.93        2.18      0.99 o
  -5  -3  12        8.95        6.88      1.48 o
  -4  -3  12       36.64       26.33      1.79 o
  -3  -3  12        0.19        1.47      0.84 o
  -2  -3  12       72.38       72.47      4.19 o
  -1  -3  12        1.45        3.49      1.57 o
   0  -3  12        0.59        0.42      0.71 o
   1  -3  12        6.22        5.55      0.76 o
   2  -3  12        8.18        7.05      0.67 o
   3  -3  12        0.43        0.51      0.51 o
   4  -3  12       24.73       26.43      3.49 o
   5  -3  12       33.19       38.37      2.26 o
   6  -3  12        2.69        2.97      0.95 o
  -9  -2  12        2.51        1.22      1.92 o
  -8  -2  12        0.09       -1.40      1.40 o
  -7  -2  12        0.55        0.19      0.92 o
  -6  -2  12        0.50        1.33      0.92 o
  -5  -2  12        5.39        4.21      1.09 o
  -4  -2  12        0.09       -0.03      0.80 o
  -3  -2  12       12.81       13.35      1.26 o
  -2  -2  12        1.46        3.32      1.40 o
  -1  -2  12        0.05        1.92      1.40 o
   0  -2  12       27.75       26.40      1.12 o
   1  -2  12        1.18        2.62      0.60 o
   2  -2  12       78.27       75.61      3.09 o
   3  -2  12        2.67        1.94      0.53 o
   4  -2  12        3.83        3.80      0.91 o
   5  -2  12        0.25       -0.27      0.72 o
   6  -2  12       10.40       13.20      1.55 o
   7  -2  12        2.05        0.89      1.23 o
  -9  -1  12        1.24       -0.70      1.57 o
  -8  -1  12        1.03        0.52      1.57 o
  -7  -1  12       24.90       28.01      3.06 o
  -6  -1  12        7.89        7.90      1.40 o
  -5  -1  12        3.28        3.58      0.99 o
  -4  -1  12       33.54       33.52      1.84 o
  -3  -1  12       96.35       91.19      3.76 o
  -2  -1  12       32.91       43.12      3.14 o
  -1  -1  12       22.88       26.36      2.44 o
   0  -1  12        0.05       -0.46      0.46 o
   1  -1  12       26.53       22.80      1.10 o
   2  -1  12       13.98       15.06      1.00 o
   3  -1  12        0.28        0.64      0.60 o
   4  -1  12        0.19       -0.15      0.48 o
   5  -1  12        0.23       -0.54      0.54 o
   6  -1  12        7.86        3.66      0.86 o
   7  -1  12        0.08       -0.80      0.80 o
  -9   0  12        4.51        4.01      1.92 o
  -8   0  12        1.65        0.17      1.57 o
  -7   0  12        0.05        0.07      0.92 o
  -6   0  12        5.34        2.97      0.99 o
  -5   0  12        6.04        3.98      0.96 o
  -4   0  12        0.26       -0.67      0.67 o
  -3   0  12       24.63       23.66      1.47 o
  -2   0  12        4.73        5.94      1.57 o
  -1   0  12       38.90       40.68      2.79 o
   0   0  12        3.72        2.66      0.55 o
   1   0  12       11.61       13.27      0.86 o
   2   0  12        0.41        1.21      0.58 o
   3   0  12        4.04        4.96      0.88 o
   4   0  12        8.57        9.88      0.96 o
   5   0  12        3.86        3.56      1.13 o
   6   0  12        8.06        7.97      1.57 o
   7   0  12        0.79        0.29      0.72 o
   8   0  12       10.56        6.71      4.98 o
  -9   1  12        9.50       12.74      2.44 o
  -8   1  12       18.24       16.76      2.44 o
  -7   1  12       21.75       23.82      1.79 o
  -6   1  12        6.85        5.53      1.09 o
  -5   1  12        0.04       -0.12      0.80 o
  -4   1  12       18.95       20.80      1.47 o
  -3   1  12        0.58        0.65      0.79 o
  -2   1  12       23.06       19.90      2.09 o
  -1   1  12       37.20       38.53      1.31 o
   0   1  12      123.99      121.64      2.70 o
   1   1  12        0.03       -0.45      0.45 o
   2   1  12        1.55        1.11      0.60 o
   3   1  12        0.13        0.26      0.59 o
   4   1  12        0.04       -0.50      0.55 o
   5   1  12       31.02       35.18      1.83 o
   6   1  12        0.03       -0.54      0.69 o
   7   1  12        0.54        0.89      0.71 o
   8   1  12        7.44        7.07      1.92 o
  -9   2  12        2.46        3.14      2.09 o
  -8   2  12       12.30       13.44      2.27 o
  -7   2  12        7.21        7.29      1.29 o
  -6   2  12        3.37        2.88      1.04 o
  -5   2  12       16.13       14.65      1.42 o
  -4   2  12       11.12       13.48      1.22 o
  -3   2  12       16.30       15.21      1.75 o
  -2   2  12       35.17       33.99      1.64 o
  -1   2  12       76.42       81.41      2.03 o
   0   2  12        0.03        0.46      0.45 o
   1   2  12       16.38       17.27      0.96 o
   2   2  12       14.45       11.17      0.86 o
   3   2  12        3.86        5.29      0.73 o
   4   2  12       10.02       10.16      0.94 o
   5   2  12        1.27        0.52      0.69 o
   6   2  12       17.81       18.08      1.42 o
   7   2  12        9.73        8.38      1.57 o
   8   2  12        0.90       -0.35      1.22 o
  -9   3  12       12.07       11.35      2.44 o
  -8   3  12        8.12        8.38      2.27 o
  -7   3  12        1.30        3.79      1.48 o
  -6   3  12        0.72        1.27      1.04 o
  -5   3  12       16.86       18.49      1.47 o
  -4   3  12        3.33        4.76      0.92 o
  -3   3  12       14.37       14.18      1.22 o
  -2   3  12        0.93        0.19      0.55 o
  -1   3  12        4.55        3.67      0.71 o
   0   3  12       48.08       54.42      1.63 o
   1   3  12      108.42       94.32      2.38 o
   2   3  12       16.96       15.58      0.94 o
   3   3  12       59.11       58.42      1.81 o
   4   3  12       12.63       12.34      1.01 o
   5   3  12      209.80      201.11      5.25 o
   6   3  12        0.05        0.36      0.80 o
   7   3  12        8.79        7.86      1.57 o
   8   3  12        1.29        2.97      1.57 o
   9   3  12        0.02       -1.05      1.22 o
  -8   4  12        1.61        5.06      2.09 o
  -7   4  12        3.67        2.22      1.17 o
  -6   4  12       43.87       49.83      2.44 o
  -5   4  12       55.49       60.50      2.79 o
  -4   4  12        9.86       10.49      1.17 o
  -3   4  12        0.41        0.47      0.71 o
  -2   4  12       16.01       16.05      1.13 o
  -1   4  12       39.72       39.56      1.72 o
   0   4  12       29.44       29.68      1.54 o
   1   4  12      172.20      190.88      3.96 o
   2   4  12      218.32      203.62      4.17 o
   3   4  12       21.43       16.19      1.01 o
   4   4  12       37.34       40.68      1.85 o
   5   4  12       32.25       30.38      1.73 o
   6   4  12       58.80       63.44      2.53 o
   7   4  12       17.62       19.03      2.09 o
   8   4  12        0.31        0.00      1.22 o
   9   4  12        3.39        4.54      1.57 o
  -8   5  12       52.28       59.19      4.54 o
  -7   5  12        8.17       11.87      2.27 o
  -6   5  12        2.41        1.22      1.57 o
  -5   5  12       44.57       45.92      3.49 o
  -4   5  12        6.86        7.51      1.75 o
  -3   5  12      419.65      407.72     14.17 o
  -2   5  12        0.37       -0.37      0.42 o
  -1   5  12        8.14        7.78      0.92 o
   0   5  12       46.81       49.61      2.36 o
   1   5  12       31.87       30.67      1.45 o
   2   5  12       97.23       94.52      2.96 o
   3   5  12       22.92       23.16      1.48 o
   4   5  12        1.82        2.09      0.74 o
   5   5  12        4.43        2.82      1.05 o
   6   5  12        0.89        1.32      1.05 o
   7   5  12        1.79        3.67      1.40 o
   8   5  12       18.11       14.31      2.09 o
   9   5  12        3.97        2.44      1.57 o
  -8   6  12        0.03       -0.70      1.57 o
  -7   6  12       44.45       51.85      4.02 o
  -6   6  12        0.08        1.22      1.40 o
  -5   6  12        0.64       -0.87      1.22 o
  -4   6  12        8.60        9.43      1.75 o
  -3   6  12       74.31       74.71      2.90 o
  -2   6  12        2.28        2.43      0.50 o
  -1   6  12        6.78        5.56      0.96 o
   0   6  12        0.72       -0.31      0.55 o
   1   6  12      220.82      230.73      8.22 o
   2   6  12      101.67       98.34      4.54 o
   3   6  12       43.74       41.54      1.91 o
   4   6  12        0.91        0.52      0.96 o
   5   6  12        0.09       -0.09      0.74 o
   6   6  12        4.50        5.77      1.11 o
   7   6  12        0.53       -0.70      1.05 o
   8   6  12        0.09        1.22      1.40 o
   9   6  12       37.19       52.20      3.67 o
  -7   7  12        5.56        8.73      2.09 o
  -6   7  12       10.02       12.11      1.54 o
  -5   7  12       15.68       17.96      1.66 o
  -4   7  12        5.13        6.19      1.11 o
  -3   7  12        2.03        1.21      0.92 o
  -2   7  12      109.98      112.01      2.34 o
  -1   7  12        6.74        8.55      0.86 o
   0   7  12      254.16      247.42      6.18 o
   1   7  12       27.50       22.52      2.10 o
   2   7  12        4.51        4.01      1.22 o
   3   7  12        2.47        1.22      1.05 o
   4   7  12        0.00        0.23      0.80 o
   5   7  12       84.70       79.31      2.96 o
   6   7  12        0.52        1.70      0.92 o
   7   7  12        1.11       -0.17      1.22 o
   8   7  12        0.08       -1.05      1.05 o
   9   7  12        3.46        7.68      1.92 o
  -7   8  12       18.51       21.12      2.97 o
  -6   8  12        9.72        9.25      2.09 o
  -5   8  12        7.11        8.58      1.75 o
  -4   8  12       46.58       43.53      2.28 o
  -3   8  12        5.66        8.44      0.94 o
  -2   8  12       58.19       57.28      1.54 o
  -1   8  12      229.37      229.74      6.44 o
   0   8  12      104.69       99.56      4.54 o
   1   8  12      268.95      256.30      9.09 o
   2   8  12        0.99        1.40      1.05 o
   3   8  12      139.99      129.97      5.59 o
   4   8  12       10.75       11.17      1.75 o
   5   8  12       32.13       31.26      2.10 o
   6   8  12        0.18       -0.86      0.86 o
   7   8  12        0.21       -0.87      1.40 o
   8   8  12        0.48        1.05      1.40 o
   9   8  12       20.52       28.11      2.79 o
  -6   9  12        4.39        4.54      1.92 o
  -5   9  12        0.56       -0.17      1.57 o
  -4   9  12       10.98       12.69      1.48 o
  -3   9  12       24.43       29.86      1.54 o
  -2   9  12       33.48       35.31      1.26 o
  -1   9  12        1.60        2.18      0.71 o
   0   9  12        0.32        1.54      0.67 o
   1   9  12       36.32       29.51      2.44 o
   2   9  12       62.15       59.02      3.49 o
   3   9  12        2.54        4.89      1.40 o
   4   9  12        2.52        1.57      1.22 o
   5   9  12       11.17        9.95      1.75 o
   6   9  12      116.49      109.51      5.24 o
   7   9  12        0.01       -1.22      1.22 o
   8   9  12        0.02        1.22      1.57 o
   9   9  12        5.42        7.86      2.09 o
  -4  10  12       28.05       27.18      1.98 o
  -3  10  12       69.56       74.82      3.08 o
  -2  10  12        5.21        7.09      0.82 o
  -1  10  12       93.85       93.36      2.98 o
   0  10  12       93.74       86.79      2.97 o
   1  10  12        0.26        0.09      0.62 o
   2  10  12       23.65       23.04      2.27 o
   3  10  12       14.47       11.52      1.92 o
   4  10  12        1.42        0.52      1.22 o
   5  10  12        0.53        0.87      1.40 o
   6  10  12        7.79       12.57      2.09 o
   7  10  12       36.71       46.09      3.49 o
   8  10  12       29.47       31.95      2.97 o
  -3  11  12       17.74       17.81      2.44 o
  -2  11  12      120.60      128.58      3.30 o
  -1  11  12        0.02        0.22      0.71 o
   0  11  12        1.97        3.46      0.84 o
   1  11  12        9.49       10.58      1.09 o
   2  11  12       43.88       48.88      2.14 o
   3  11  12       47.53       43.13      3.14 o
   4  11  12        0.09       -1.05      1.05 o
   5  11  12        0.66        0.70      1.40 o
   6  11  12        1.20        0.70      1.57 o
   7  11  12        0.67        2.62      1.75 o
   8  11  12       11.18       10.47      2.09 o
  -2  12  12       20.68       23.57      2.62 o
  -1  12  12       77.53       89.41      4.89 o
   0  12  12        4.31        7.68      1.75 o
   1  12  12        6.54        7.58      1.09 o
   2  12  12       24.87       23.92      2.44 o
   3  12  12        0.80       -0.17      1.22 o
   4  12  12      202.88      218.59      8.74 o
   5  12  12        7.98        7.68      1.75 o
   6  12  12        6.10        3.49      1.57 o
   7  12  12        4.93       10.30      2.27 o
   8  12  12        1.57        0.35      1.57 o
  -1  13  12       15.73       15.89      2.44 o
   0  13  12       36.62       34.39      3.14 o
   1  13  12        2.48        1.57      1.40 o
   2  13  12        4.30        4.36      1.75 o
   3  13  12        1.49        1.57      1.40 o
   4  13  12       24.43       24.27      2.79 o
   5  13  12        0.33        0.87      1.40 o
   6  13  12       15.44       13.27      2.27 o
   7  13  12        6.35        5.24      1.92 o
  -1  14  12        3.53       -0.17      1.57 o
   0  14  12       16.57       21.65      2.79 o
   1  14  12        4.30        6.28      1.75 o
   2  14  12        0.21        1.92      1.57 o
   3  14  12        0.34       -1.40      1.40 o
   4  14  12        2.15        4.01      1.75 o
   5  14  12        0.14        0.70      1.57 o
   6  14  12        0.04        0.52      1.57 o
   2  15  12       22.14       26.01      3.14 o
   3  15  12        0.66        0.35      1.57 o
  -5  -7  13        1.31       -0.87      1.75 o
  -4  -7  13       14.49       13.97      2.44 o
  -3  -7  13        8.92        9.60      2.27 o
  -2  -7  13        0.49        4.36      2.09 o
  -1  -7  13       10.10       12.92      2.62 o
   0  -7  13       16.75       19.07      1.61 o
   1  -7  13       11.46       15.54      2.97 o
  -6  -6  13        2.17        3.32      1.75 o
  -5  -6  13        0.45        0.87      1.57 o
  -4  -6  13        2.30        3.84      2.09 o
  -3  -6  13       10.99       15.01      2.44 o
  -2  -6  13        1.03        1.92      1.75 o
  -1  -6  13        3.68        2.79      1.92 o
   0  -6  13       12.71       12.57      2.62 o
   1  -6  13        3.52        6.38      1.19 o
   2  -6  13       15.68       13.96      1.89 o
  -7  -5  13        1.15        2.79      1.92 o
  -6  -5  13        6.53        7.33      2.09 o
  -5  -5  13       13.71       11.35      2.27 o
  -4  -5  13        0.39        2.27      1.75 o
  -3  -5  13        2.17        2.62      1.75 o
  -2  -5  13        0.08       -0.70      1.57 o
  -1  -5  13        1.75        2.27      1.75 o
   0  -5  13       11.64       11.70      2.44 o
   1  -5  13        0.70       -1.13      1.13 o
   2  -5  13        1.01        1.28      1.05 o
   3  -5  13       13.77       14.06      1.71 o
  -7  -4  13       10.48       11.17      2.44 o
  -6  -4  13        0.02        0.48      1.22 o
  -5  -4  13        6.17        6.46      1.75 o
  -4  -4  13       16.72       14.14      2.27 o
  -3  -4  13        6.14        8.20      1.92 o
  -2  -4  13       11.28       12.74      2.27 o
  -1  -4  13        0.16        4.54      1.75 o
   0  -4  13       12.89       14.66      2.27 o
   1  -4  13        0.03       -0.83      1.66 o
   2  -4  13        0.76       -0.16      0.72 o
   3  -4  13        0.15       -0.66      1.51 o
   4  -4  13        0.01       -0.66      0.80 o
  -8  -3  13        4.06        1.40      1.92 o
  -7  -3  13       10.70       10.65      2.27 o
  -6  -3  13        1.29        3.05      1.11 o
  -5  -3  13        0.69        0.73      0.96 o
  -4  -3  13        0.01       -0.17      1.40 o
  -3  -3  13       29.23       28.98      2.79 o
  -2  -3  13       11.27       14.31      2.09 o
  -1  -3  13       16.44       16.76      2.44 o
   0  -3  13        0.09        1.40      1.57 o
   1  -3  13       19.28       21.16      1.64 o
   2  -3  13        1.11        1.60      0.77 o
   3  -3  13        6.72        6.85      0.93 o
   4  -3  13        0.02       -0.67      0.72 o
   5  -3  13        2.12        2.17      1.01 o
  -8  -2  13        0.05       -0.35      1.57 o
  -7  -2  13        2.97        2.97      1.75 o
  -6  -2  13        3.03        2.48      1.09 o
  -5  -2  13       13.15        9.86      1.29 o
  -4  -2  13       12.77       14.14      2.27 o
  -3  -2  13       21.32       12.22      2.09 o
  -2  -2  13        0.44        0.00      1.40 o
  -1  -2  13       15.44       13.09      2.09 o
   0  -2  13       11.59       16.58      2.27 o
   1  -2  13       58.40       57.07      1.84 o
   2  -2  13        0.01        1.02      0.71 o
   3  -2  13        4.59        4.56      0.88 o
   4  -2  13        2.44        0.60      0.96 o
   5  -2  13        0.56        0.52      0.74 o
   6  -2  13        1.49        0.17      0.77 o
  -8  -1  13       16.40       15.36      2.62 o
  -7  -1  13        0.68        2.42      1.09 o
  -6  -1  13        7.58        4.67      1.09 o
  -5  -1  13        0.11       -0.12      0.84 o
  -4  -1  13       50.58       59.02      4.02 o
  -3  -1  13       14.30       15.01      2.09 o
  -2  -1  13       36.27       34.57      2.97 o
  -1  -1  13        0.35        2.09      1.40 o
   0  -1  13        1.90        1.69      1.22 o
   1  -1  13       25.44       28.84      1.31 o
   2  -1  13       34.08       41.58      1.60 o
   3  -1  13       13.11        8.28      1.05 o
   4  -1  13        1.83        1.35      0.77 o
   5  -1  13        0.36       -0.98      1.22 o
   6  -1  13        0.14        0.95      1.48 o
  -8   0  13       11.94       11.70      2.44 o
  -7   0  13        5.56        6.32      1.29 o
  -6   0  13        2.70        2.23      1.04 o
  -5   0  13        3.88        1.81      0.96 o
  -4   0  13        2.31        2.29      0.92 o
  -3   0  13       37.42       36.84      2.97 o
  -2   0  13        4.66        2.79      1.40 o
  -1   0  13       15.91       15.54      2.09 o
   0   0  13        0.84        0.69      0.50 o
   1   0  13        7.58        8.33      0.81 o
   2   0  13       13.22       14.25      1.02 o
   3   0  13        2.38        3.60      0.73 o
   4   0  13       11.83       12.93      1.08 o
   5   0  13        0.59       -0.87      0.87 o
   6   0  13        1.52        1.19      1.03 o
   7   0  13       14.63       16.23      2.27 o
  -8   1  13        6.22        5.41      1.92 o
  -7   1  13        7.47        7.23      1.29 o
  -6   1  13        0.73        0.48      1.22 o
  -5   1  13       47.54       44.89      2.21 o
  -4   1  13       18.81       19.53      1.66 o
  -3   1  13        0.25        0.00      1.22 o
  -2   1  13       13.18       18.33      2.09 o
  -1   1  13        1.11        1.75      1.22 o
   0   1  13        0.00        0.48      0.50 o
   1   1  13        8.20        5.84      0.76 o
   2   1  13        0.06       -0.53      0.53 o
   3   1  13       18.36       19.93      1.17 o
   4   1  13       20.46       19.80      1.87 o
   5   1  13       12.81       14.69      1.20 o
   6   1  13        2.85        1.80      1.04 o
   7   1  13        1.15        1.75      1.57 o
  -8   2  13        2.61       -0.17      1.75 o
  -7   2  13       12.90       11.46      1.54 o
  -6   2  13       18.82       16.05      1.51 o
  -5   2  13       13.15       17.48      1.66 o
  -4   2  13        0.55        0.17      0.74 o
  -3   2  13       22.08       18.85      2.09 o
  -2   2  13        0.08        0.17      1.22 o
  -1   2  13       36.17       35.97      2.79 o
   0   2  13      114.01      117.88      2.76 o
   1   2  13        5.06        3.30      0.65 o
   2   2  13       24.81       21.39      1.66 o
   3   2  13        8.29        7.09      1.05 o
   4   2  13       80.50       81.33      2.38 o
   5   2  13       62.21       57.72      2.46 o
   6   2  13        3.85        3.14      1.40 o
   7   2  13       19.02       14.84      2.09 o
   8   2  13        2.05        2.44      1.57 o
  -8   3  13        0.10        1.05      1.92 o
  -7   3  13        0.12       -1.04      1.04 o
  -6   3  13        8.67        7.12      1.29 o
  -5   3  13        2.18        1.99      0.92 o
  -4   3  13        7.04        7.40      1.09 o
  -3   3  13        0.06       -0.70      1.05 o
  -2   3  13       30.77       33.70      2.62 o
  -1   3  13       22.93       19.68      1.26 o
   0   3  13       25.74       20.97      1.12 o
   1   3  13        9.89       10.63      0.90 o
   2   3  13       36.02       31.70      1.38 o
   3   3  13        0.01        0.57      0.56 o
   4   3  13       83.71       72.14      2.42 o
   5   3  13       44.33       46.79      2.22 o
   6   3  13        7.84        4.71      1.57 o
   7   3  13        4.70        4.01      1.40 o
   8   3  13        0.45        0.17      1.22 o
  -8   4  13       48.52       65.82      4.71 o
  -7   4  13        0.69        2.09      1.75 o
  -6   4  13       36.85       40.58      4.89 o
  -5   4  13      104.77      107.43      8.73 o
  -4   4  13       55.49       57.83      3.49 o
  -3   4  13        5.10        3.49      1.40 o
  -2   4  13        2.00        1.22      1.05 o
  -1   4  13        4.58        2.56      0.71 o
   0   4  13       32.55       27.26      1.92 o
   1   4  13      258.69      240.16      4.85 o
   2   4  13       30.54       31.99      1.72 o
   3   4  13        0.88        1.31      0.63 o
   4   4  13      111.06      100.90      3.21 o
   5   4  13       46.96       38.42      1.98 o
   6   4  13       70.98       60.24      3.49 o
   7   4  13        0.29       -0.35      1.05 o
   8   4  13        0.56        1.22      1.40 o
  -8   5  13        3.97        1.75      2.09 o
  -7   5  13       20.89       26.36      2.97 o
  -6   5  13        2.51        2.44      1.75 o
  -5   5  13       31.36       37.36      3.32 o
  -4   5  13        0.84        1.40      1.57 o
  -3   5  13       53.86       54.83      3.49 o
  -2   5  13       42.57       46.27      3.14 o
  -1   5  13       22.46       20.89      1.42 o
   0   5  13       18.83       17.36      1.48 o
   1   5  13       40.79       40.74      1.91 o
   2   5  13       31.53       27.73      1.53 o
   3   5  13        2.77        0.35      0.74 o
   4   5  13        1.31        0.61      0.86 o
   5   5  13        1.39        1.13      0.86 o
   6   5  13        4.04        4.36      1.40 o
   7   5  13        5.93        5.24      1.57 o
   8   5  13        1.24        0.87      1.40 o
  -7   6  13       10.29       13.09      2.62 o
  -6   6  13       28.87       33.34      3.32 o
  -5   6  13        8.30        7.86      1.92 o
  -4   6  13       36.23       42.77      3.32 o
  -3   6  13       11.67       15.67      1.42 o
  -2   6  13        4.15        3.32      1.40 o
  -1   6  13       28.86       28.38      2.71 o
   0   6  13       25.28       21.44      1.42 o
   1   6  13       91.70       88.92      2.96 o
   2   6  13       60.30       59.54      3.32 o
   3   6  13      128.69      127.67      3.83 o
   4   6  13        2.65        1.66      0.86 o
   5   6  13        3.13        0.35      1.05 o
   6   6  13       14.03       13.25      1.48 o
   7   6  13        0.04       -0.35      1.22 o
   8   6  13        0.02       -0.52      1.40 o
  -7   7  13        0.02        0.17      1.75 o
  -6   7  13       21.92       24.79      2.97 o
  -5   7  13       38.97       48.29      2.53 o
  -4   7  13        1.05        0.59      0.92 o
  -3   7  13        3.39        5.63      1.09 o
  -2   7  13       77.96       77.48      2.83 o
  -1   7  13      136.15      139.55      5.68 o
   0   7  13       10.53       10.56      1.11 o
   1   7  13       25.21       22.35      2.09 o
   2   7  13       29.95       27.24      2.27 o
   3   7  13       76.42       73.87      4.02 o
   4   7  13       14.21       12.67      1.36 o
   5   7  13        1.12        1.29      0.92 o
   6   7  13        0.74       -0.17      1.40 o
   7   7  13        4.68        4.54      1.57 o
   8   7  13        0.72        1.75      1.40 o
  -6   8  13        1.92        6.11      2.09 o
  -5   8  13       39.56       44.37      2.59 o
  -4   8  13        2.94        5.47      1.17 o
  -3   8  13        1.05        0.35      0.92 o
  -2   8  13       18.25       15.85      1.83 o
  -1   8  13        0.21       -0.03      0.52 o
   0   8  13       23.45       25.49      2.09 o
   1   8  13       57.52       59.19      3.32 o
   2   8  13       61.00       54.65      3.32 o
   3   8  13       19.77       17.46      1.92 o
   4   8  13       59.94       58.67      3.49 o
   5   8  13        3.25        3.89      1.04 o
   6   8  13        9.81       12.74      2.09 o
   7   8  13        2.76        2.09      1.40 o
   8   8  13       12.11       14.84      2.27 o
  -6   9  13        7.07       13.27      2.44 o
  -5   9  13        4.45        7.51      2.09 o
  -4   9  13        1.91        0.51      1.04 o
  -3   9  13        0.86        2.01      0.99 o
  -2   9  13        0.81        0.15      0.59 o
  -1   9  13       14.65       12.13      1.09 o
   0   9  13        0.20        0.66      0.58 o
   1   9  13        0.24        2.27      1.22 o
   2   9  13       28.97       35.96      2.79 o
   3   9  13       22.90       27.93      2.62 o
   4   9  13       11.49       13.79      2.09 o
   5   9  13        6.49        5.06      1.57 o
   6   9  13        0.79        6.81      1.92 o
   7   9  13        5.25        2.79      1.57 o
   8   9  13        1.51        1.40      1.57 o
  -5  10  13        7.67        5.59      2.09 o
  -4  10  13        3.00        3.14      1.75 o
  -2  10  13       17.92       24.70      2.53 o
  -1  10  13       48.96       47.76      2.01 o
   0  10  13        0.46        0.17      1.22 o
   1  10  13       22.47       25.56      1.51 o
   2  10  13        5.71        4.89      1.57 o
   3  10  13       28.70       31.08      2.79 o
   4  10  13        0.01       -0.52      1.22 o
   5  10  13        1.39        0.52      1.40 o
   6  10  13        2.38        3.14      1.57 o
   7  10  13       15.96       17.11      2.44 o
   8  10  13        0.83        0.70      1.57 o
  -2  11  13        0.03       -0.01      0.96 o
  -1  11  13       77.07       81.17      2.85 o
   0  11  13       61.21       64.70      2.51 o
   1  11  13       13.12       12.13      1.40 o
   2  11  13        0.39        0.09      0.79 o
   3  11  13       11.77       13.62      2.09 o
   4  11  13        5.06        6.81      1.75 o
   5  11  13       13.19       12.05      2.09 o
   6  11  13        2.56        5.41      1.75 o
   7  11  13        2.71        5.24      1.92 o
  -2  12  13        0.15       -0.87      1.22 o
  -1  12  13        0.48       -1.05      1.22 o
   0  12  13        7.04        6.63      1.75 o
   1  12  13       10.51        9.60      1.92 o
   2  12  13       39.28       46.96      3.49 o
   3  12  13      105.29       98.50      5.06 o
   4  12  13        2.92        4.01      1.57 o
   5  12  13        0.62        2.09      1.57 o
   6  12  13        1.74        1.92      1.75 o
   7  12  13        4.17        5.59      1.92 o
  -2  13  13       52.84       68.62      4.54 o
  -1  13  13       10.65        9.43      2.09 o
   0  13  13        8.45        6.46      1.92 o
   1  13  13        5.44        7.16      1.92 o
   2  13  13        2.61        0.87      1.40 o
   3  13  13       67.64       69.67      4.37 o
   4  13  13       15.50       19.73      2.62 o
   5  13  13       38.14       43.47      3.49 o
   6  13  13        0.00        0.00      1.57 o
   0  14  13        2.78        1.05      1.57 o
   1  14  13        4.60        5.24      1.92 o
   2  14  13        0.14        1.05      1.40 o
   3  14  13        1.55        1.05      1.57 o
   4  14  13        7.73        9.78      2.09 o
  -4  -6  14        0.07        0.87      1.75 o
  -3  -6  14        5.85        6.63      2.27 o
  -2  -6  14        1.44        0.17      1.75 o
  -1  -6  14        8.91       11.17      2.62 o
   0  -6  14        1.16       -0.17      2.09 o
  -6  -5  14        1.70        3.32      1.92 o
  -5  -5  14        3.33        5.76      2.09 o
  -4  -5  14        0.21       -0.70      1.57 o
  -3  -5  14        0.24       -0.35      1.75 o
  -2  -5  14        0.06        2.79      1.92 o
  -1  -5  14        0.45       -0.52      1.57 o
   0  -5  14       23.65       32.47      3.49 o
   1  -5  14        0.24        0.17      1.75 o
   2  -5  14        1.31       -0.52      2.09 o
  -6  -4  14        6.61        6.63      2.09 o
  -5  -4  14        0.15        0.52      1.57 o
  -4  -4  14        5.34        4.01      1.92 o
  -3  -4  14        8.84        8.03      2.27 o
  -2  -4  14        1.80        3.49      1.75 o
  -1  -4  14       21.41       25.14      2.97 o
   0  -4  14        0.00        1.75      1.92 o
   1  -4  14        2.66        3.49      1.92 o
   2  -4  14        1.59        2.27      1.66 o
   3  -4  14        0.09       -1.75      1.75 o
  -7  -3  14       13.92       16.23      2.62 o
  -6  -3  14        0.40        1.92      1.75 o
  -5  -3  14        0.63       -1.22      1.22 o
  -4  -3  14        0.01        0.35      1.40 o
  -3  -3  14       14.88       13.97      2.44 o
  -2  -3  14       26.09       26.88      2.97 o
  -1  -3  14        5.10        6.63      2.09 o
   0  -3  14        2.86        6.11      1.92 o
   1  -3  14       12.15       12.74      2.27 o
   2  -3  14        1.60        1.11      1.00 o
   3  -3  14        2.25        0.43      1.22 o
   4  -3  14        0.39       -0.13      1.22 o
  -7  -2  14        1.03       -0.52      1.40 o
  -6  -2  14        0.13        0.35      1.57 o
  -5  -2  14        3.85        4.19      1.92 o
  -4  -2  14       30.11       28.28      2.97 o
  -3  -2  14       29.53       31.95      3.32 o
  -2  -2  14       48.52       39.46      3.32 o
  -1  -2  14        5.94        6.11      1.92 o
   0  -2  14        0.01        1.40      1.57 o
   1  -2  14        0.12        1.47      0.96 o
   2  -2  14       35.36       30.19      1.45 o
   3  -2  14        8.94       11.78      1.38 o
   4  -2  14        1.24       -0.29      1.00 o
   5  -2  14        2.06        2.23      1.19 o
  -8  -1  14        2.95        3.84      1.92 o
  -7  -1  14        1.45        3.32      1.92 o
  -6  -1  14        0.85        1.57      1.57 o
  -5  -1  14        0.21        0.00      1.57 o
  -4  -1  14        9.37        9.95      2.09 o
  -3  -1  14        1.88        2.79      1.75 o
  -2  -1  14        0.24        2.62      1.40 o
  -1  -1  14        7.18        7.16      1.92 o
   0  -1  14        5.88        6.28      1.92 o
   1  -1  14       11.89       14.36      2.79 o
   2  -1  14        5.85        5.61      0.86 o
   3  -1  14        3.80        1.65      0.79 o
   4  -1  14        0.31        0.04      1.00 o
   5  -1  14        3.59        4.01      1.26 o
   6  -1  14        0.38       -0.76      1.03 o
  -8   0  14       15.49       17.46      2.79 o
  -7   0  14       15.63       13.97      2.62 o
  -6   0  14        2.33        3.70      1.09 o
  -5   0  14       17.74       18.68      2.62 o
  -4   0  14        1.64        1.75      1.57 o
  -3   0  14       40.47       39.98      3.14 o
  -2   0  14       39.55       43.30      3.32 o
  -1   0  14        6.98       12.04      2.09 o
   0   0  14        0.74        0.17      1.22 o
   1   0  14        0.60       -0.22      0.60 o
   2   0  14        2.51        3.59      0.76 o
   3   0  14        0.24        0.11      0.69 o
   4   0  14        7.07        5.46      1.13 o
   5   0  14        0.01       -0.87      0.87 o
   6   0  14        0.51        0.03      1.03 o
  -8   1  14        0.81        0.35      1.75 o
  -7   1  14        6.11        8.73      2.27 o
  -6   1  14        2.19        2.66      1.22 o
  -5   1  14        8.87       13.44      2.27 o
  -4   1  14        0.83        0.87      1.57 o
  -3   1  14        4.56        3.67      1.57 o
  -2   1  14        2.99        3.49      1.40 o
  -1   1  14       17.75       18.33      2.27 o
   0   1  14        4.82        4.36      1.40 o
   1   1  14        0.37        1.12      0.60 o
   2   1  14        0.19        0.68      0.59 o
   3   1  14        0.25        0.10      0.69 o
   4   1  14        0.21        0.24      0.73 o
   5   1  14       21.15       20.08      1.71 o
   6   1  14        0.62        2.79      1.57 o
   7   1  14        0.00       -0.52      1.40 o
  -8   2  14        5.14        5.24      2.27 o
  -7   2  14       13.92       14.66      2.62 o
  -6   2  14       30.68       29.26      2.01 o
  -5   2  14        7.71        4.89      1.92 o
  -4   2  14       11.02        9.95      2.09 o
  -3   2  14       26.78       23.22      2.44 o
  -2   2  14        2.60        2.27      1.40 o
  -1   2  14        3.76        2.97      1.40 o
   0   2  14        5.17        7.00      0.90 o
   1   2  14       47.58       47.96      1.66 o
   2   2  14       30.64       29.61      1.36 o
   3   2  14        0.22        1.02      0.65 o
   4   2  14       15.54       17.22      1.17 o
   5   2  14        9.77       12.04      1.92 o
   6   2  14        1.54        1.40      1.40 o
   7   2  14        2.79        7.16      1.75 o
  -7   3  14        2.31        3.84      2.09 o
  -6   3  14        4.92        3.85      1.92 o
  -5   3  14       42.28       41.20      3.49 o
  -4   3  14        8.78        7.51      1.92 o
  -3   3  14        0.06       -0.52      1.22 o
  -2   3  14       34.88       35.97      2.79 o
  -1   3  14        3.84        5.93      1.57 o
   0   3  14        1.40        0.56      0.63 o
   1   3  14      102.75       99.46      2.53 o
   2   3  14       16.94       18.82      1.10 o
   3   3  14       26.36       25.23      1.33 o
   4   3  14       14.62       14.12      1.29 o
   5   3  14       61.09       49.06      3.32 o
   6   3  14        3.90        3.49      1.40 o
   7   3  14       13.08       11.35      1.92 o
  -7   4  14        0.71        1.92      1.92 o
  -6   4  14        0.32        0.53      1.04 o
  -5   4  14        2.75        2.44      1.57 o
  -4   4  14        0.99        2.79      1.57 o
  -3   4  14       10.12       10.65      1.92 o
  -2   4  14        4.19        4.89      1.40 o
  -1   4  14        2.81        3.32      1.40 o
   0   4  14        0.83       -0.26      1.31 o
   1   4  14      163.29      158.27      3.59 o
   2   4  14        0.22        0.47      0.63 o
   3   4  14        8.08        6.68      1.05 o
   4   4  14        0.94        1.75      0.86 o
   5   4  14       76.11       65.30      2.65 o
   6   4  14       11.09       13.79      1.92 o
   7   4  14        7.74        8.90      1.92 o
   8   4  14       13.90       18.68      2.27 o
  -7   5  14       37.00       45.74      4.02 o
  -6   5  14        0.26        0.00      1.57 o
  -5   5  14        0.57        2.27      1.75 o
  -4   5  14       15.40       14.84      2.09 o
  -3   5  14       56.67       67.57      4.02 o
  -2   5  14        6.61        4.54      1.57 o
  -1   5  14       45.92       46.62      3.14 o
   0   5  14        8.45        6.09      1.04 o
   1   5  14       16.15       14.17      1.40 o
   2   5  14       11.01        8.26      1.04 o
   3   5  14        2.27        1.66      0.96 o
   4   5  14       11.00       11.07      1.23 o
   5   5  14       25.94       23.23      1.73 o
   6   5  14       16.86       15.54      2.09 o
   7   5  14        0.37       -0.87      1.22 o
   8   5  14        2.05        1.92      1.40 o
  -7   6  14        0.06       -1.22      1.75 o
  -6   6  14       14.94       18.50      2.79 o
  -5   6  14        0.07       -0.17      1.40 o
  -4   6  14        2.23        1.57      1.57 o
  -3   6  14       29.30       36.66      3.14 o
  -2   6  14       45.07       47.66      3.32 o
  -1   6  14       55.38       61.12      6.90 o
   0   6  14        9.72       10.59      1.31 o
   1   6  14        0.43       -0.52      0.87 o
   2   6  14        9.28        6.63      1.57 o
   3   6  14        4.54        4.66      0.92 o
   4   6  14        7.30        9.97      1.40 o
   5   6  14        1.71        1.66      0.99 o
   6   6  14        0.17        0.17      1.22 o
   7   6  14        0.91        1.05      1.40 o
   8   6  14        3.73        5.41      1.75 o
  -6   7  14       10.57       13.27      2.44 o
  -5   7  14       10.47       10.05      1.54 o
  -4   7  14        3.94        3.14      1.75 o
  -3   7  14        0.76       -0.17      1.40 o
  -2   7  14        8.15       11.52      1.92 o
  -1   7  14        9.22       14.14      1.29 o
   0   7  14        2.75        0.87      1.05 o
   1   7  14        2.18        3.14      1.22 o
   2   7  14        9.53        9.25      1.57 o
   3   7  14        4.08        5.41      1.40 o
   4   7  14        0.15        0.61      0.86 o
   5   7  14        3.99        4.89      1.57 o
   6   7  14        0.00        1.57      1.40 o
   7   7  14       11.58       14.14      2.09 o
   8   7  14       12.43       19.38      2.62 o
  -6   8  14        0.71       -0.70      1.75 o
  -5   8  14       71.58       89.93      5.24 o
  -4   8  14       36.31       43.30      3.49 o
  -3   8  14       13.81       14.14      2.27 o
  -2   8  14       16.94       19.03      2.27 o
  -1   8  14       10.82       12.36      1.09 o
   0   8  14       76.74       82.95      4.19 o
   1   8  14        3.83        4.89      1.40 o
   2   8  14      102.91       95.53      4.54 o
   3   8  14       24.12       27.76      2.62 o
   4   8  14        2.86        0.87      1.40 o
   5   8  14       28.10       32.82      2.79 o
   6   8  14        0.88        1.40      1.57 o
   7   8  14       22.41       23.22      2.62 o
   8   8  14        1.72        1.40      1.75 o
  -5   9  14       25.37       35.61      3.49 o
  -4   9  14       11.43       10.82      2.09 o
  -3   9  14       10.75       14.49      2.09 o
  -1   9  14       25.75       33.12      1.64 o
   0   9  14       75.95       77.96      2.64 o
   1   9  14        9.67        7.86      1.57 o
   2   9  14       52.29       57.62      3.49 o
   3   9  14       19.63       20.08      2.27 o
   4   9  14        1.23       -0.52      1.22 o
   5   9  14        1.28       -0.17      1.40 o
   6   9  14        9.72       10.65      2.09 o
   7   9  14        2.40       -1.40      1.57 o
  -4  10  14       28.25       34.92      3.32 o
  -1  10  14       14.68       16.85      1.34 o
   0  10  14       27.21       33.17      2.79 o
   1  10  14        4.31        3.74      1.13 o
   2  10  14        0.73        0.52      1.22 o
   3  10  14      121.54      132.39      6.11 o
   4  10  14        0.00        0.52      1.22 o
   5  10  14       14.59       11.52      2.09 o
   6  10  14        1.44        1.05      1.57 o
   7  10  14        2.53        3.67      1.75 o
  -2  11  14        7.01        7.68      1.75 o
  -1  11  14       19.37       16.06      2.27 o
   0  11  14        0.25       -1.05      1.05 o
   1  11  14        4.54        5.93      1.75 o
   2  11  14       38.18       43.82      3.32 o
   3  11  14        1.87       -0.70      1.40 o
   4  11  14        8.68        8.90      1.92 o
   5  11  14        0.05        0.17      1.40 o
   6  11  14       12.59       12.92      2.27 o
   7  11  14        0.71       -0.52      1.57 o
  -2  12  14        6.15        3.32      1.75 o
  -1  12  14        1.33       -1.05      1.22 o
   0  12  14       67.90       68.62      4.19 o
   1  12  14       15.31       12.57      2.09 o
   2  12  14        4.15        3.84      1.57 o
   3  12  14       13.71       15.89      2.27 o
   4  12  14       29.25       37.19      3.14 o
   5  12  14        0.16       -0.52      1.40 o
   6  12  14        2.65        3.84      1.92 o
  -1  13  14        8.41        6.46      2.09 o
   0  13  14       42.33       57.27      4.02 o
   1  13  14       45.82       47.31      3.67 o
   2  13  14        0.10        1.75      1.57 o
   3  13  14        1.76        1.22      1.57 o
   4  13  14       21.61       20.08      2.62 o
   5  13  14        0.36        0.70      1.57 o
  -3  -5  15        0.76        0.35      1.75 o
  -2  -5  15        3.16        4.01      2.09 o
  -1  -5  15        0.05        1.22      2.09 o
   0  -5  15        3.97        4.54      2.27 o
  -5  -4  15        0.33        0.17      1.75 o
  -4  -4  15        2.87        4.36      2.09 o
  -3  -4  15        5.92        8.20      2.44 o
  -2  -4  15        6.10        4.54      2.09 o
  -1  -4  15        5.83        9.08      2.44 o
   0  -4  15        0.87        1.05      1.92 o
   1  -4  15        0.58       -0.17      1.75 o
   2  -4  15        0.49       -1.75      1.75 o
  -6  -3  15        2.78        3.14      1.92 o
  -5  -3  15        3.63        4.19      2.09 o
  -4  -3  15        6.66        4.19      1.92 o
  -3  -3  15        8.73       11.70      2.44 o
  -2  -3  15       14.22       16.23      2.62 o
  -1  -3  15        1.03        3.84      1.92 o
   0  -3  15       15.92       18.16      2.62 o
   1  -3  15        0.00        0.35      1.57 o
   2  -3  15        1.57        1.40      1.75 o
   3  -3  15        0.04       -0.68      1.03 o
  -6  -2  15        1.75        0.52      1.57 o
  -5  -2  15        3.14        2.44      1.75 o
  -4  -2  15       17.02       19.55      2.79 o
  -3  -2  15        4.50        4.71      2.09 o
  -2  -2  15        0.04        1.22      1.57 o
  -1  -2  15       23.55       33.69      3.32 o
   0  -2  15       19.95       18.50      2.62 o
   1  -2  15        4.79        6.63      1.92 o
   2  -2  15        0.03        0.87      2.97 o
   3  -2  15       11.54       13.01      1.51 o
   4  -2  15        0.10       -1.00      1.00 o
  -7  -1  15       10.08       11.17      2.62 o
  -6  -1  15        5.97        5.06      1.92 o
  -5  -1  15        1.48        1.22      1.75 o
  -4  -1  15       11.06        9.78      2.27 o
  -3  -1  15       48.88       56.22      4.19 o
  -2  -1  15       68.26       75.96      4.71 o
  -1  -1  15       12.70        7.86      2.09 o
   0  -1  15        0.87        0.87      1.57 o
   1  -1  15        2.88        3.49      1.75 o
   2  -1  15       14.71       15.69      1.42 o
   3  -1  15       25.33       25.32      1.92 o
   4  -1  15        5.11        5.56      1.26 o
   5  -1  15        4.29        2.83      1.16 o
  -7   0  15        0.08       -0.87      1.75 o
  -6   0  15        1.50        1.22      1.75 o
  -5   0  15        3.05        3.49      1.92 o
  -4   0  15        8.11        4.71      2.09 o
  -3   0  15        1.13        0.17      1.57 o
  -2   0  15       11.28       14.31      2.44 o
  -1   0  15       35.57       40.50      3.49 o
   0   0  15        3.02        1.92      1.40 o
   1   0  15        4.11        4.71      1.75 o
   2   0  15        0.69        0.69      0.65 o
   3   0  15        3.24        4.00      0.88 o
   4   0  15       26.49       32.09      2.01 o
   5   0  15        0.75       -0.29      1.03 o
  -7   1  15        1.63        1.57      1.92 o
  -6   1  15        0.43        0.35      1.57 o
  -5   1  15        0.61        1.75      1.57 o
  -4   1  15        0.04       -0.70      1.40 o
  -3   1  15        3.71        1.05      1.57 o
  -2   1  15        4.84        4.89      1.75 o
  -1   1  15        0.04       -0.17      1.40 o
   0   1  15        0.35        0.17      1.22 o
   1   1  15        3.93        3.44      2.27 o
   2   1  15        1.44        0.53      0.69 o
   3   1  15        0.04        0.00      0.66 o
   4   1  15        2.98        3.67      1.09 o
   5   1  15       13.89       13.97      1.92 o
   6   1  15        0.54        1.75      1.40 o
  -7   2  15        0.21       -0.52      1.57 o
  -6   2  15       18.08       17.81      2.79 o
  -5   2  15        0.01       -0.70      1.40 o
  -4   2  15        0.99        1.92      1.57 o
  -3   2  15        0.00       -0.35      1.40 o
  -2   2  15       15.75       19.90      2.44 o
  -1   2  15       11.39       10.47      1.92 o
   0   2  15        1.97        0.52      1.40 o
   1   2  15       27.76       30.70      1.76 o
   2   2  15        1.19        1.87      0.73 o
   3   2  15        0.01        2.57      0.73 o
   4   2  15        0.02        0.07      0.84 o
   5   2  15        3.11        8.73      1.75 o
   6   2  15        2.57        3.32      1.57 o
  -7   3  15        3.36        3.49      1.92 o
  -6   3  15        0.05        0.87      1.57 o
  -5   3  15       29.29       31.77      3.32 o
  -4   3  15        4.89        3.67      1.75 o
  -3   3  15        2.15        0.35      1.40 o
  -2   3  15        0.55       -0.52      1.40 o
  -1   3  15       13.94       13.27      2.09 o
   0   3  15       13.06       14.49      2.09 o
   1   3  15       12.60       13.34      1.00 o
   2   3  15        0.97        1.75      0.72 o
   3   3  15        1.19        2.51      0.76 o
   4   3  15       11.53        8.66      2.09 o
   5   3  15        9.58        9.78      1.75 o
   6   3  15        7.80        7.51      1.75 o
  -7   4  15        4.67        5.41      2.09 o
  -6   4  15        6.06        5.24      2.09 o
  -5   4  15        0.62        2.27      1.75 o
  -4   4  15       33.10       36.14      3.32 o
  -3   4  15       64.33       70.89      4.37 o
  -2   4  15        0.96        0.35      1.40 o
  -1   4  15        9.08        6.81      1.57 o
   0   4  15        1.50        3.14      1.40 o
   1   4  15       27.22       32.05      1.43 o
   2   4  15       21.32       25.28      1.33 o
   3   4  15        2.24        0.35      0.86 o
   4   4  15       16.95       20.40      1.54 o
   5   4  15       12.73        9.78      1.75 o
   6   4  15        7.21        8.73      1.75 o
   7   4  15        0.73        2.09      1.40 o
  -6   5  15       15.44       16.93      2.79 o
  -5   5  15        2.70        3.49      1.75 o
  -4   5  15        4.90        6.98      1.92 o
  -3   5  15       60.76       64.95      4.19 o
  -2   5  15       53.50       56.92      3.84 o
  -1   5  15        5.61        7.51      1.75 o
   0   5  15       14.26       13.17      2.09 o
   1   5  15        0.98        1.38      0.80 o
   2   5  15        0.76        1.37      0.80 o
   3   5  15        0.62        0.96      0.86 o
   4   5  15        1.09        0.66      0.92 o
   5   5  15        0.01        1.22      1.40 o
   6   5  15        9.24        8.90      1.92 o
   7   5  15        6.91        5.59      1.75 o
  -6   6  15        1.66        1.57      1.92 o
  -5   6  15        8.23       11.00      2.27 o
  -4   6  15        0.71        0.70      1.57 o
  -3   6  15       14.85       11.00      2.09 o
  -2   6  15       22.98       28.11      2.79 o
  -1   6  15       32.81       34.22      2.97 o
   0   6  15        0.04       -0.48      0.71 o
   1   6  15        6.34        5.41      1.40 o
   2   6  15        3.11        1.40      1.22 o
   3   6  15        3.74        2.15      0.92 o
   4   6  15        8.13       10.39      1.36 o
   5   6  15        1.48        1.75      1.22 o
   6   6  15        2.18        0.70      1.40 o
   7   6  15        0.47       -1.05      1.40 o
  -5   7  15        6.79        5.24      1.92 o
  -4   7  15        6.18        9.78      2.09 o
  -3   7  15        2.21        3.67      1.75 o
  -2   7  15       81.95       82.60      4.71 o
  -1   7  15        4.61        6.28      1.75 o
   0   7  15       62.94       63.56      3.49 o
   1   7  15        2.74        3.67      1.40 o
   2   7  15       22.81       25.84      2.27 o
   3   7  15        3.65        2.09      1.40 o
   4   7  15        0.05       -0.87      1.22 o
   5   7  15       20.69       24.44      2.62 o
   6   7  15        0.87        1.22      1.57 o
   7   7  15        0.03       -0.17      1.57 o
  -5   8  15        1.66        3.49      1.92 o
  -4   8  15        4.84        5.59      1.92 o
  -3   8  15        6.88        8.03      2.09 o
  -2   8  15       12.97       11.87      2.27 o
   0   8  15       47.77       55.35      3.49 o
   1   8  15       19.10       14.31      1.92 o
   2   8  15       44.52       48.71      3.32 o
   3   8  15       11.32       12.04      1.92 o
   4   8  15        0.17        1.05      1.40 o
   5   8  15        1.84        0.70      1.40 o
   6   8  15        0.24        0.35      1.40 o
   7   8  15        3.04        3.84      1.75 o
  -4   9  15        5.08        8.20      2.09 o
  -1   9  15        2.18        0.70      1.22 o
   0   9  15       26.06       25.20      1.51 o
   1   9  15        0.37       -1.22      1.22 o
   2   9  15       14.40       17.63      2.27 o
   3   9  15        1.08        0.17      1.22 o
   4   9  15        6.55        5.94      1.75 o
   5   9  15       11.69       11.00      2.09 o
   6   9  15       39.55       40.50      3.32 o
   7   9  15        0.56        0.70      1.57 o
  -1  10  15        0.63        0.35      1.22 o
   0  10  15       22.41       22.66      1.83 o
   1  10  15        1.26        1.75      1.40 o
   2  10  15       10.74        9.08      1.75 o
   3  10  15        2.27        2.79      1.57 o
   4  10  15        4.93        4.01      1.75 o
   5  10  15        0.42       -0.52      1.22 o
   6  10  15        1.60        2.79      1.75 o
  -1  11  15        0.02        1.05      1.40 o
   0  11  15        4.40        6.11      1.75 o
   1  11  15        4.85        2.09      1.57 o
   2  11  15       22.13       21.12      2.44 o
   3  11  15        0.02       -0.35      1.40 o
   4  11  15        1.34        1.05      1.57 o
   5  11  15        0.14       -0.35      1.40 o
   6  11  15        9.16        9.60      2.27 o
  -1  12  15        7.69        9.25      1.92 o
   0  12  15        0.02       -0.35      1.40 o
   1  12  15       48.04       53.43      3.84 o
   2  12  15       23.69       20.60      2.44 o
   3  12  15        1.18        1.05      1.57 o
   4  12  15        3.69        6.46      1.92 o
   5  12  15        0.40        2.79      1.75 o
   1  13  15        0.04       -0.70      1.57 o
   2  13  15        2.06        1.57      1.57 o
   3  13  15        7.81        8.38      1.92 o
  -4  -3  16       10.57       13.27      2.79 o
  -3  -3  16        1.93        1.92      1.92 o
  -2  -3  16        3.68        5.59      2.27 o
  -1  -3  16       21.28       24.61      3.14 o
   0  -3  16        0.00        1.57      1.92 o
   1  -3  16        0.75       -0.35      1.92 o
  -5  -2  16        3.05        4.89      2.27 o
  -4  -2  16        0.00        0.52      1.92 o
  -3  -2  16       11.75        9.08      2.27 o
  -2  -2  16        4.93        3.32      1.92 o
  -1  -2  16        4.47        2.97      1.92 o
   0  -2  16        2.92        5.06      2.09 o
   1  -2  16        0.22        2.09      1.75 o
   2  -2  16        3.08        3.67      1.92 o
  -5  -1  16        0.29       -1.05      1.57 o
  -4  -1  16        0.02       -0.70      1.75 o
  -3  -1  16        0.37        0.35      1.75 o
  -2  -1  16        0.25        2.27      1.92 o
  -1  -1  16        3.85        2.62      1.92 o
   0  -1  16        3.46        1.57      1.75 o
   1  -1  16        1.47        1.05      1.75 o
   2  -1  16        0.75        0.52      1.75 o
   3  -1  16        0.01        0.87      1.57 o
  -6   0  16        0.05       -1.22      1.57 o
  -5   0  16        3.06        1.92      1.92 o
  -4   0  16        3.20        4.19      1.92 o
  -3   0  16        0.04       -1.40      1.40 o
  -2   0  16       22.40       23.04      2.97 o
  -1   0  16        4.30        6.28      2.09 o
   0   0  16       11.41       15.89      2.44 o
   1   0  16        0.93        2.44      1.75 o
   2   0  16        0.47       -0.52      1.57 o
   3   0  16        3.65        4.48      2.18 o
   4   0  16       21.16       20.57      1.76 o
  -6   1  16        0.36       -0.35      1.75 o
  -5   1  16        0.55       -1.40      1.57 o
  -4   1  16        7.85        6.98      2.09 o
  -3   1  16        9.23       10.82      2.27 o
  -2   1  16        5.42        8.20      2.09 o
  -1   1  16        4.67        5.41      1.92 o
   0   1  16        0.02        1.22      1.57 o
   1   1  16       10.17       13.97      2.27 o
   2   1  16        0.00        0.91      0.87 o
   3   1  16        0.77        1.19      0.96 o
   4   1  16        0.31        0.50      1.09 o
   5   1  16        0.73       -0.17      1.40 o
  -6   2  16        8.51        9.08      2.44 o
  -5   2  16        0.03        0.35      1.75 o
  -4   2  16        0.59        0.00      1.57 o
  -3   2  16        0.52       -1.22      1.22 o
  -2   2  16       10.63       12.39      2.27 o
  -1   2  16       12.27       16.76      2.44 o
   0   2  16       45.02       50.11      3.67 o
   1   2  16       15.97       17.11      2.44 o
   2   2  16        2.43        2.14      0.96 o
   3   2  16        1.40        0.85      0.96 o
   4   2  16        4.34        5.76      1.57 o
   5   2  16        0.02        0.70      1.40 o
  -6   3  16        0.24       -1.40      1.57 o
  -5   3  16        0.26        0.87      1.75 o
  -4   3  16        4.40        4.71      1.92 o
  -3   3  16        4.26        3.14      1.75 o
  -2   3  16        9.04       10.30      2.09 o
  -1   3  16        6.53        7.16      1.75 o
   0   3  16       59.52       59.37      3.84 o
   1   3  16        2.15        2.27      1.57 o
   2   3  16        2.48        2.45      0.77 o
   3   3  16       11.67       10.80      1.29 o
   4   3  16        2.96        1.57      1.22 o
   5   3  16        6.54        7.16      1.75 o
  -6   4  16        6.40        5.94      2.27 o
  -5   4  16        2.15        0.70      1.75 o
  -4   4  16        0.01        0.00      1.57 o
  -3   4  16        0.00        1.05      1.40 o
  -2   4  16        3.84        2.79      1.57 o
  -1   4  16       10.46       14.31      2.27 o
   0   4  16        0.04        0.17      1.40 o
   1   4  16       42.93       45.77      3.32 o
   2   4  16       38.28       42.57      4.71 o
   3   4  16        0.70        0.44      0.86 o
   4   4  16        9.76       11.70      1.92 o
   5   4  16        4.82        5.59      1.57 o
   6   4  16       28.07       33.52      2.97 o
  -5   5  16        1.55        1.75      1.92 o
  -4   5  16        2.66        4.54      1.92 o
  -3   5  16        1.96        0.87      1.57 o
  -2   5  16        0.81        2.97      1.75 o
  -1   5  16        4.24        3.14      1.57 o
   0   5  16       16.37       20.77      2.44 o
   1   5  16       15.43       11.87      1.75 o
   2   5  16        0.00       -0.01      1.31 o
   3   5  16        0.10        1.90      1.57 o
   4   5  16        0.16       -1.22      1.22 o
   5   5  16        0.28        1.57      1.40 o
   6   5  16        6.58        4.71      1.57 o
  -5   6  16        3.37        4.89      1.92 o
  -4   6  16        2.48        2.79      1.92 o
  -3   6  16       10.88       14.14      2.27 o
  -2   6  16        1.57        2.27      1.75 o
  -1   6  16       16.36       22.52      2.62 o
   1   6  16       13.76       11.17      1.75 o
   2   6  16       15.94       12.92      1.92 o
   3   6  16        1.77        0.95      0.92 o
   4   6  16        0.00        0.00      1.22 o
   5   6  16        2.80        1.75      1.40 o
   6   6  16        1.57       -1.22      1.22 o
  -5   7  16        1.08       -0.70      1.75 o
  -4   7  16        2.28        0.35      1.75 o
  -3   7  16        2.87        1.40      1.75 o
  -2   7  16        0.81        0.17      1.57 o
   1   7  16        0.21       -1.05      1.05 o
   2   7  16        0.63       -1.05      1.05 o
   3   7  16       21.52       21.30      2.27 o
   4   7  16        1.22        1.40      1.40 o
   5   7  16        5.75        9.43      1.92 o
   6   7  16        0.52        1.57      1.57 o
  -4   8  16        2.56        3.49      1.92 o
  -3   8  16       15.13       15.36      2.44 o
   0   8  16        3.55        2.44      1.40 o
   1   8  16       59.17       64.43      3.84 o
   2   8  16        5.05        5.06      1.57 o
   3   8  16        2.30        1.05      1.40 o
   4   8  16        9.44        8.38      1.75 o
   5   8  16        2.32        1.75      1.57 o
   6   8  16        6.15        5.76      1.92 o
   0   9  16        3.42        1.92      1.40 o
   1   9  16        4.27        2.09      1.40 o
   2   9  16       15.68       13.97      2.09 o
   3   9  16        0.07       -1.22      1.40 o
   4   9  16        8.85        8.90      2.09 o
   5   9  16       20.69       22.17      2.62 o
   0  10  16        0.83       -0.35      1.22 o
   1  10  16        2.53        2.79      1.57 o
   2  10  16        4.26        1.05      1.40 o
   3  10  16        0.14        0.87      1.57 o
   4  10  16        0.54       -0.17      1.40 o
   5  10  16       20.71       27.41      2.97 o
   0  11  16       50.45       57.62      3.84 o
   1  11  16        2.82        0.35      1.40 o
   2  11  16        2.42        0.35      1.57 o
   3  11  16       20.36       21.65      2.62 o
   4  11  16        0.34       -1.22      1.22 o
   1  12  16        4.15        5.59      1.92 o
   2  12  16        1.22        1.05      1.40 o
  -3  -1  17        8.08       10.30      2.44 o
  -2  -1  17        5.01        2.62      2.09 o
  -1  -1  17        1.95        1.22      1.75 o
   0  -1  17        0.19        0.17      1.75 o
   1  -1  17        6.28       11.35      2.44 o
  -4   0  17        0.11       -0.52      1.92 o
  -3   0  17        0.01        0.87      1.92 o
  -2   0  17       14.33       16.93      2.79 o
  -1   0  17        2.15        2.09      1.92 o
   0   0  17        2.07        4.36      2.09 o
   1   0  17        0.31        3.32      1.92 o
   2   0  17        3.31        5.24      2.09 o
  -4   1  17        0.17        2.09      1.75 o
  -3   1  17        7.94        8.03      2.27 o
  -2   1  17       11.86        8.73      2.09 o
  -1   1  17       11.53       11.17      2.44 o
   0   1  17        1.56        1.57      1.75 o
   1   1  17        4.32        6.11      1.92 o
   2   1  17        1.35        2.62      1.75 o
   3   1  17        0.27        1.63      1.13 o
  -4   2  17       15.91       16.06      2.79 o
  -3   2  17        0.18       -1.22      1.75 o
  -2   2  17        0.09        2.44      1.92 o
  -1   2  17        7.84        6.46      2.09 o
   0   2  17       34.68       41.55      3.49 o
   1   2  17        4.52        4.71      1.92 o
   2   2  17       15.49       12.39      2.27 o
   3   2  17        0.97        0.87      1.22 o
   4   2  17        0.09        0.00      1.40 o
  -4   3  17        0.17       -1.57      1.57 o
  -3   3  17        3.31        6.11      2.09 o
  -2   3  17       15.01       23.04      2.79 o
  -1   3  17       12.03        9.60      2.27 o
   0   3  17       14.19       11.52      2.27 o
   1   3  17       15.90       14.66      2.44 o
   2   3  17        0.71        1.00      0.92 o
   3   3  17        0.94        0.70      1.22 o
   4   3  17        0.00        2.09      1.40 o
  -4   4  17        0.20        0.52      1.75 o
  -3   4  17        6.82        9.95      2.27 o
  -2   4  17        4.83        3.49      1.92 o
  -1   4  17       13.78       14.31      2.27 o
   0   4  17       15.05       16.23      2.44 o
   1   4  17       19.48       17.11      2.27 o
   2   4  17       14.24       12.57      1.75 o
   3   4  17        6.39        7.16      1.57 o
   4   4  17        3.30        4.36      1.57 o
  -4   5  17        2.09        0.35      1.92 o
  -3   5  17        9.94        7.51      2.27 o
  -2   5  17       25.63       28.98      3.14 o
  -1   5  17       13.60       13.09      2.27 o
   0   5  17        3.27        3.49      1.57 o
   2   5  17        0.01       -0.17      1.22 o
   3   5  17        7.56        6.11      1.57 o
   4   5  17        6.27        5.24      1.75 o
   5   5  17        9.34       10.65      2.09 o
  -4   6  17        1.00        4.01      2.09 o
  -3   6  17        0.06       -1.05      1.57 o
  -2   6  17        0.07        0.52      1.75 o
  -1   6  17       35.14       40.15      3.49 o
   2   6  17        3.01        3.14      1.40 o
   3   6  17        0.57        1.05      1.40 o
   4   6  17        0.71       -0.17      1.22 o
   5   6  17        1.46        2.97      1.75 o
  -3   7  17        1.20       -1.57      1.57 o
   1   7  17       13.83       12.39      1.92 o
   2   7  17        2.66        2.09      1.40 o
   3   7  17        0.93        1.40      1.40 o
   4   7  17        4.54        3.84      1.57 o
   5   7  17        3.69        6.11      1.75 o
   1   8  17        4.12        3.32      1.57 o
   2   8  17       19.38       22.34      2.44 o
   3   8  17        4.29        2.62      1.57 o
   4   8  17        4.58        1.75      1.57 o
   1   9  17        0.31        0.17      1.40 o
   2   9  17       22.40       28.63      2.79 o
   3   9  17        0.57        0.35      1.40 o
   4   9  17        9.88        8.03      2.09 o
   1  10  17        6.62        3.32      1.75 o
   2  10  17       12.15       10.65      2.09 o
   3  10  17       20.52       19.20      2.44 o
  -1   1  18       11.27       13.97      2.62 o
   0   1  18       18.42       21.65      2.97 o
  -2   2  18        0.00       -1.57      1.57 o
  -1   2  18        0.14        2.44      1.92 o
   0   2  18       11.23       15.01      2.62 o
   1   2  18       29.99       37.88      3.49 o
  -3   3  18        1.34        0.87      1.92 o
  -2   3  18        0.11        0.00      1.75 o
  -1   3  18        6.54        4.19      1.92 o
   0   3  18        1.98        1.40      1.92 o
   1   3  18        0.26        1.22      1.75 o
  -3   4  18        1.21        1.05      1.92 o
  -2   4  18       17.88       22.00      2.79 o
  -1   4  18        0.00        0.52      1.75 o
   0   4  18        4.26        5.24      1.92 o
  -2   5  18        0.10        0.00      1.75 o
  -1   5  18        1.52        2.97      1.92 o
   3   5  18        6.58        9.43      1.92 o
  -2   6  18       44.18       58.31      4.36 o
   3   6  18       12.11        9.95      1.92 o
   2   7  18        4.62        4.19      1.75 o
   3   7  18        2.12        3.49      1.57 o
   2   8  18        0.10        0.00      1.57 o
 
